# Supplementary material for: Dichotomous keys for morphological identification of spores produced by arbuscular mycorrhizal fungi (phylum Glomeromycota) integrating the mode of spore formation and a spore developmental model
Source: Mycorrhiza. 2026 Jun 20;36(4):37. doi: 10.1007/s00572-026-01270-7 (PMC13283158; doi:10.1007/s00572-026-01270-7)
Supplement: Supplementary file 1 — Supplementary file1 (XLSX 71 KB) [file 572_2026_1270_MOESM1_ESM.xlsx]

## Sheet: Data information
COLUMNS:	DESCRIPTION:
Family	Family in Glomeromycota that the species belongs
Genus	Genus in Glomeromycota that the species belongs
Species	Specific epithet of the species name
Formation of sporocarps	Yes = species forms spores in sporocarps, No = species does not form sporocarps
Singly spores	Yes = species forms spores singly in the soil, No = species does not form spores singly in the soil
# of scars	For Acaulosporoid spores only. Indicates the number of scars (1 or 2) present on spores of each species
Spore color	Color of the spores as registered in the Protologue or other sources
Spore shape	Most common shape(s) of the spores as registered in the Protologue or other sources
Spore shape (others)	Other shape(s) of the spores registered in the Protologue or other sources
Spore ornamentation	Yes = spores ornamented, No = spores not ornamented
Type of ornamentation	Describes the type of ornamentation present (pits, spines, tubercles, ridges, etc.)
Layer(s) ornamented	Indicates which layer is ornamented
Spore size MINIMUM	Minimum spore size registered for the species
Spore size MAXIMUM	Maximum spore size registered for the species
Spore size AVERAGE	Average spore size registered for the species
# SW Layers	Number of layers forming the Spore Wall (SW)
L(x) MIN (µm)	Minimum thickness of a layer (in µm). Where (x) = 1, 2, 3, 4, 5 or 6
L(x) MAX (µm)	Maximum thickness of a layer (in µm). Where (x) = 1, 2, 3, 4, 5 or 6
L(x) AVG (µm)	Average thickness of a layer (in µm). Where (x) = 1, 2, 3, 4, 5 or 6
# GW	Number of Germinal Walls differentiated by the species
# layers of GW1	Number of layers forming Germinal Wall 1 (GW1)
# layers of GW2	Number of layers forming Germinal Wall 2 (GW2)
# layers of GW3	Number of layers forming Germinal Wall 3 (GW3)
Layer(s) staining in Melzer	Indicates which layer of the Spore Wall or Germinal Wall stains in Melzer
Melzer reaction	Describes the color of each layer staining in Melzer
Source	Indicates the source consulted to obtain morphological data for each species (Protologue = original species description, INVAM webpage, Dr. Blaskowski webpage, Blaskowski's book Glomeromycota, manuscripts)
Observations	Describes some observation that was considered during obtaining the data

## Sheet: Gigasporoid species
Family	Genus	Species	Formation of sporocarp	Singly spore	Spore color	Spore shape	Spore shape (others)	Spore ornamentation	Type of ornamention	Layer(s) ornamented	Spore size MINIMUM (µm)	Spore size MAXIMUM (µm)	Spore size AVERAGE (µm)	#SW Layers	L1 MIN (µm)	L1 MAX (µm)	L1 AVG (µm)	L2 MIN (µm)	L2 MAX (µm)	L2 AVG (µm)	L3 MIN (µm)	L3 MAX (µm)	L3 AVG (µm)	# of GW	# layers GW1	# layers GW2	# layers GW3	Layer(s) staining in Melzer	Melzer reaction	Source	Observations
Gigasporaceae	Bulbospora	minima	No	Yes	Whitish yellow to light ochre	elliptical, oval to ovoid, subglobose	globose	No			58	95	76	3	0.5	0.9	0.7	2.1	3.5	2.8	0.5	1.0	0.75	2	2	2		L2 of GW2	Purple to dark purple	Protologue	Protologue indicates that GW2 is bi to triple layered, but L3 never showed in photos.
Gigasporaceae	Cetraspora	auronigra	No	Yes	Bright yellow to golden yellow	globose to subglobose	ellipsoid	No			235	365	300	3	1.1	1.6	1.4	7.5	12.0	9.8	0.5	1.0	0.75	2	2	3		L2 of GW2	Dark purple to purple balck	Protologue
Gigasporaceae	Cetraspora	gilmorei	No	Yes	Hyaline	globose to subglobose	ellipsoid	No			204	320	262	2	1.0	1.0	1.0	10.0	10.0	10.0				2	1	3		Not informed	Unknown	Protologue
Gigasporaceae	Cetraspora	helvetica	No	Yes	Creamy white	globose to subglobose		Yes	Convex warts	L1 of SW	210	270	240	3	1.1	1.6	1.3	5.0	12.0	8.5	1.0	1.6	1.3	2	2	3		L2 of GW2	Purple to dark purple	Protologue
Gigasporaceae	Cetraspora	nodosa	No	Yes	Hyaline to pale yellow	globose to subglobose	ovoid	Yes	Knobby projections	L1 of SW	160	270	243	2	1.0	2.5	1.7	9.3	16.7	12.4				2	2	3		L2 and L3 of GW2	L2 of GW2 pale red, L3 of GW2 dark purplish red	Blaszkowski (2012)
Gigasporaceae	Cetraspora	pellucida	No	Yes	Hyaline	globose to subglobose	elliptical, oblong	No			120	240	190	3	1.8	5.0	3.4	3.0	8.8	5.9	< 1.0	< 1.0	< 1.0	2	2	2		L2 of SW and L2 of GW2	L2 of SW dark red-purple to reddish-black, L2 of GW2 red-purple to dark red-purple	INVAM and Koske and Walker (1986)
Gigasporaceae	Cetraspora	spinosissima	No	Yes	Ochraceous to fulvous or rust	globose to subglobose to broadly allipsoid	ovoid or irregular	Yes	Spines	L2 of SW	121	228	174	2	1.0	1.0	1.0	2.0	2.0	2.0				2	1	3		L2 and L3 of GW2	L2 of GW2 purple and L3 of GW2 reddish purple	Blaszkowski (2012)
Gigasporaceae	Dentiscutata	biornata	No	Yes	Yellowish to orange brown	globose to subglobose		Yes	Blunt tapering projections	both sides of L2 of SW	120	493	306	2	0.5	1.0	0.75	5.0	25.0	15.0				1	2			L2 of SW and L2 of GW	L2 of SW dark red-brown to red-purple, L2 of GW pale pink to light reddish brown	INVAM
Gigasporaceae	Dentiscutata	colliculosa	No	Yes	Red brown to dark brown to black	globose to subglobose		Yes	Papillae and undulate-colliculate elevations	L2 and L3 of SW	330	570	450	3	1.0	1.8	1.4	10.5	18.0	14.2	0.5	1.2	0.85	2	2	3		L2 of GW2	Dark red purple	Protologue	L1 and L2 of SW interpreted as being only one layer. Figs. 2 and 3 of the protologue fail to clearly show two layers
Gigasporaceae	Dentiscutata	hawaiiensis	No	Yes	Pale orange-brown to dark orange-brown	subglobose to irregular		No			180	360	270	2	1.2	2.0	1.6	0.8	2.2	1.5				2	2	2		L2 of GW2	Reddish-purple	Protologue
Gigasporaceae	Dentiscutata	heterogama	No	Yes	Dark orange-brown to red-brown	globose to subglobose	oblong, ellipsoid	Yes	Warts	L1 of SW	120	200	160	3	1.0	2.5	1.75	5.0	9.0	7.4	< 1.0	< 1.0	< 1.0	2	2	2		L2 of SW and L2 of GW2	L2 of SW dark red-brown and L2 of GW2 pinkish purple to darker purple	INVAM
Gigasporaceae	Dentiscutata	nigerita	No	Yes	Dark brown to shinning black	globose to subglobose		Yes	Pitted w/ pores 7-10 µm diam. filled with rods, hyphal coils or tree-like structures. L3 with ridges forming reticulum. Spore surface covered with spines.	L1 of SW	275	700	487	3	Not informed	Not informed	Not informed	Not informed	Not informed	Not informed	Not informed	Not informed	Not informed	2	1	2		L1 of GW1 and L1 and L2 of GW2	Purple	Protologue	No measurements are provided for any layer in the Protologue. Interpretation of GW based on pattern observed for other spcecies
Gigasporaceae	Dentiscutata	nigra	No	Yes	Dark brown to black	globose		Yes	Pitted with large pores 7-10 µm diam. overlaying smaller pores	L2 of SW	297	1050	402	2	2.0	3.0	1.0	6.0	10.0	8.0				2	2	2		Not informed		INVAM
Gigasporaceae	Dentiscutata	reticulata	No	Yes	Orange-brown to dark-red brown	globose		Yes	Raised ridge forming reticulum and covered with spines	L1 of SW	188	470	329	3	0.5	0.8	0.65	6.0	20.0	13.0	2.0	3.0	2.5	2	2	2		L2 of SW	Rust-red	Blaszkowski (2012), De Souza et al. (2005)
Gigasporaceae	Dentiscutata	savannicola	No	Yes	Hyaline to white	ellipsoid, ovoid, obovoid	globose, subglobose, subangular, pyriform, subpyriform, irregular	No			175	760	467	2	2.0	2.0	2.0	2.0	10.0	6.0				2	1	4		L2 of SW and L4 of GW2	L2 of SW rust red, L4 of GW2 purple	Krüger et al. (2014)
Gigasporaceae	Dentiscutata	scutata	No	Yes	Hyaline	globose to subglobose	ellipsoid, strongly oblong	No			340	640	494	2	< 1.0	< 1.0	< 1.0	3.5	16.0	9.8				3	2	2	2	L1 and L2 of GW2	L1 of GW2 light pink, L2 of GW2 red-purple to dark red-purple	INVAM
Gigasporaceae	Dentiscutata	cerradensis	No	Yes	Hyaline to sub-hyaline	globose to ovoid	irregular	Yes	Papillae	L1 of SW	167	263	230	3	1.5	2.0	1.75	2.0	5.0	3.0	0.5	1.0	0.75	2	2	2		L2 of SW, L1 of GW1, and L1 and L2 of GW2	L2 of SW reddish yellow to reddish brown, L1 of GW1 pink, L1 of GW2 light pink and L2 of GW2 reddish purpleL2 of GW2 red-purple	Protologue
Gigasporaceae	Dentiscutata	erythropa	No	Yes	Red-brown to dark red-brown	subglobose to oblong		No			160	320	240	2	0.8	1.2	1.0	3.2	7.4	6.8				3	2	2	2	L2 of GW3	Pinkish to pinkish purple	INVAM
Gigasporaceae	Fuscutata	aurea	No	Yes	Bright yellow to golden yellow	globose to subglobose		Yes	Tubercules	L1 of SW	190	260	225	3	1.2	1.8	1.5	1.3	2.9	2.1	0.7	1.3	1.0	2	2	2		L2 and L3 of SW and L2 of GW2	L2 and L3 of sW light reddish-brown, L2 of GW2 purple	Protologue
Gigasporaceae	Gigaspora	albida	No	Yes	Dull white with pale green tint	globose to subglobose		No			200	280	250	2	2.0	3.2	2.6	14.0	26.0	20.0				0				L2 of SW	dark red-brown to very dark red-purple	Protologue and INVAM
Gigasporaceae	Gigaspora	decipiens	No	Yes	White to cream to yellow brown	globose to subglobose		No			280	440	358	2	2.5	3.2	2.85	15.0	60.0	38.0				0				L2 of SW	dark red-purple (almost black)	INVAM
Gigasporaceae	Gigaspora	gigantea	No	Yes	Bright greenish yellow	globose to subglobose		No			240	400	324	2	2.8	3.6	3.20	8.0	29.0	16.9				0				L2 of SW	dark red-brown to very dark red-purple	INVAM
Gigasporaceae	Gigaspora	margarita	No	Yes	White to cream	globose to subglobose		No			260	440	321	2	1.6	2.4	2.0	13.0	31.0	22.0				0				L2 of SW	dark red-brown to very dark red-purple	INVAM
Gigasporaceae	Gigaspora	polymorphira	No	Yes	White to orange yellow	irregular	subglobose to ovoid	No			260	570	415	2	1.0	1.0	1.0	10.0	27.0	18.5				0				L2 of SW	dark red to red-brown	Protologue
Gigasporaceae	Gigaspora	rosea	No	Yes	White to cream with a pale pink tint	globose to subglobose		No			160	280	206	2	1.5	2.2	1.8	8.0	29.0	19.0				0				L2 of SW	dark red-brown to very dark red-purple	Protologue and INVAM
Gigasporaceae	Gigaspora	siqueirae	No	Yes	Bright yellow to dark yellow	globose to subglobose	oblong	No			240	411	367	2	1.0	1.5	1.25	7.0	28.0	13.0				0				L1 and L2 of SW	brownish	Protologue
Gigasporaceae	Intraornatospora	intraornata	No	Yes	Bright yellow to yellow orange	globose to subglobose	irregular	Yes	Tube projections	inner surface of L2 of SW	150	260	205	3	1.1	2.1	1.6	7.5	14.0	10.8	0.5	1.3	0.9	1	3			L2 and L3 of SW	Red to red-brown	Protologue
Gigasporaceae	Paradentiscutata	bahiana	No	Yes	Dark orange-brown to brown	globose to subglobose		Yes	warts on L1 of SW and fine tubes on the base of L2 of SW	L1 and L2 of SW	190	260	225	3	0.9	1.5	1.2	2.1	3.4	2.8	0.6	1.1	0.8	1	2			L2 of SW and L2 and L3 of GW2	L2 of SW stains dark orange brown to dark reddish brown and L2 and L3 of GW2 stain yellow-pink to light purple	Protologue	Protologue indicates 2 GWs but inspection of the type material indicates that the "middle wall" is a layer of the SW
Gigasporaceae	Paradentiscutata	maritima	No	Yes	Bright yellowish brown, orange brown to dark brown	globose to subglobose		Yes	papillae on the surface of L1 of SW and tuberculate-warty projections on the base of L2 of SW	L1 and L2 of SW	150	260	205	3	0.5	1.2	0.85	2.5	3.8	3.2	0.5	1.0	0.75	1	2			L2 of SW and L2 of GW2	L2 of SW stains red to red brown and L2 of GW2 stains reddish brown to purple	Protologue	Protologue indicates 2 GWs but inspection of the type material indicates that the "middle wall" is a layer of the SW
Gigasporaceae	Racocetra	alborosea	No	Yes	Hyaline to pinkish	globose to subglobose		No			204	287	245	2	4.0	11.0	7.5	4.0	11.0	7.5				1	2			Not informed		Protologue	Protologue informs that spores is formed by an exospore and an endospore. Endospore 1 µm thick interpreted as GW1 and being bilayered based on patterns observed for other species with only one GW.
Gigasporaceae	Racocetra	beninesis	No	Yes	White to light ochre	globose to subglobose	oval	Yes	Warts	L1 of SW	210	320	265	3	1.2	2.4	1.8	4.5	11.0	7.8	0.7	1.4	1.0	1	3			L1, L2 and L3 of SW	L1 light yellow to yellow, L2 and L3 bright yellow to dark yellow to yellow-brown	Protologue
Gigasporaceae	Racocetra	castanea	No	Yes	Ochraceous to sienna	globose to subglobose		No			169	372	270	2	2.0	4.0	3.0	10.0	35.0	25.0				1	2			L2 of SW	Orange-red to red-brown	Protologue and INVAM
Gigasporaceae	Racocetra	coralloidea	No	Yes	Orange red to dark red brown	globose to subglobose		Yes	Flattened warts with angular margins	L1 of SW	260	480	362	2	3.0	5.0	4.0	4.5	8.0	6.2				1	2			No reaction		INVAM, Koske and Walker (1985)
Gigasporaceae	Racocetra	crispa	No	Yes	Dark brown to brownish black	globose to subglobose		Yes	Cloud-like warts	L1 of SW	339	509	424	3	1.1	2.3	1.7	7.5	15.0	9.0	1.1	2.3	1.7	1	3			L2 and L3 of SW	Dark reddish brown to almost black	Protologue
Gigasporaceae	Racocetra	cromossomica	No	Yes	Red brown to dark red brown	globose		Yes	Rounded warts and elongated outgrowths resembling chromosomes	L1 of SW	368	445	406	3	Not informed	Not informed	Not informed	9.1	12.4	10.3	< 1.0	< 1.0	< 1.0	1	2			No reaction		Protologue
Gigasporaceae	Racocetra	fulgida	No	Yes	Pale to slightly darker cream	globose to subglobose		No			160	240	200	2	0.7	1.8	1.25	4.5	6.0	5.1				1	2			L2 of SW	Bright yellow to gold color	INVAM
Gigasporaceae	Racocetra	gregaria	No	Yes	Red-brown to dark red-brown	globose to subglobose		Yes	Rounded warts	L1 of SW	380	520	473	2	0.7	1.8	1.25	8.0	12.6	10.0				1	2			No reaction		INVAM
Gigasporaceae	Racocetra	minuta	No	Yes	Dark brown	globose to subglobose		Yes	Spines		97	180	138	2	3.0	3.0	3.0	2.5	5.0	3.7				1	2			Not informed		Protologue	Protologue informs that spores is formed by an exospore and an endospore. Endospore 1 µm thick interpreted as GW1 and being bilayered based on patterns observed for other species with only one GW.
Gigasporaceae	Racocetra	persica	No	Yes	Pale to dark copper to darker cream	globose to subglobose		Yes	Rounded warts	L1 of SW	240	360	313	2	0.7	1.8	1.25	6.2	8.4	7.6				1	2			L2 of SW	Orange-red to red-brown	INVAM
Gigasporaceae	Racocetra	tropicana	No	Yes	Brown yellow to dark-yellow brown	globose to subglobose		No			170	265	190	3	0.9	1.5	1.2	3.0	6.5	4.8	0.8	1.3	1.0	1	3			L1, L2 and L3 of SW	L1 light pink to yellow-pink, L2 and L3 bright red to bright brownish red	Protologue
Gigasporaceae	Racocetra	undulata	No	Yes	Pale yellow	globose to subglobose		Yes	Undulated thickenings	L1 of SW	195	225	210	2	1.4	1.7	1.5	2.5	3.7	3.1				1	2			No reaction		Protologue
Gigasporaceae	Racocetra	verrucosa	No	Yes	Pale straw to orange-brown	globose to subglobose		Yes	Warts	L1 of SW	220	360	308	2	0.7	1.8	1.25	6.2	8.4	7.6				1	2			L2 of SW	Orange-brown to red-brown	INVAM
Gigasporaceae	Scutellospora	alterata	No	Yes	Yellowish white to bright yellow	globose to subglobose	oval, ellipsoid	Yes	Papillae	L1 of SW	150	255	202	3	1.0	1.4	1.2	5.2	8.5	6.9	0.5	1.1	0.8	2	2	3		L2 and L3 of SW and L2 of SW2	L2 and L3 of SW dark yello, L2 of GW2 purple to dark purple	Protologue
Gigasporaceae	Scutellospora	arenicola	No	Yes	Pale yellow brown to orange brown	subglobose to irregular		No			120	360	240	2	0.8	1.5	1.1	3.5	12.0	8.0				2	2	2		L2 of SW and L2 of GW2	L2 of SW dark red brown, L2 of GW2 dark reddish purple	Protologue	GW2 interpreted as 2 layers according do SDM
Gigasporaceae	Cetraspora	armeniaca	No	Yes	Apricot yellow to yellow brown	globose to subglobose	ovoid	No			140	240	196	3	0.7	1.2	0.9	5.4	13.0	8.7	0.4	0.7	0.5	2	2	2		L2 of SW, L1 and L2 of GW2	L2 of SW garnet red, L1 of GW2 pinkish white, and L2 of GW2 beetroot purple	Blaszkowski (2012)
Gigasporaceae	Scutellospora	auriglobosa	No	Yes	Pale yellow to yellow	globose	ovoid	No			323	469	396	2	1.0	5.0	3.0	6.0	16.0	11.0				2	1	2		Not informed		Walker and Hall (1991)
Gigasporaceae	Scutellospora	calospora	No	Yes	Pale yellow with greenish tint	subglobose, ellipsoid, oblong	irregular	No			120	220	165	2	1.0	1.2	1.1	1.8	4.2	2.6				2	2	2		L2 of GW2	Red-purple to dark red-purple	INVAM
Gigasporaceae	Scutellospora	crenulata	No	Yes	Ochraceous to ochre	globose to subglobose	broadly ellipsoid	Yes	Dome-like subpolygonal papillae	L2 of SW	133	136	134	3	Not informed	Not informed	Not informed	5.0	9.0	7.5	< 1.0	< 1.0	< 1.0	2	1	2		L1 and L2 of GW2	L1 and L2 of GW2 red purple	Protologue
Gigasporaceae	Scutellospora	dipapillosa	No	Yes	Pale orange-brown to dark orange-brown	globose to subglobose	irregular	Yes	Conical warts and blunt bacilliform projection	L2 of SW	135	180	157	2	1.5	2.0	1.75	3.0	8.0	5.5				1	2			No reaction		Protologue	Fig 3b clearly show only one GW and Fig 3e shows two layers forming GW
Gigasporaceae	Scutellospora	dipurpurascens	No	Yes	Pale yellow with greenish tint	subglobose, oblong	irregular	No			140	240	176	2	1.0	1.2	1.1	1.8	4.2	2.6				2	1	2		L2 of GW2	Red-purple to dark red-purple	INVAM
Gigasporaceae	Scutellospora	graeca	No	Yes	Yellowish gray to light yellow	ovoid	globose	No			109	228	168	3	1.0	1.5	1.3	2.8	7.0	4.4	0.8	1.3	1.0	2	1	3		L3 of SW and L2 of GW2	L3 of SW reddish-white to pale red, L2 of GW2 pastel pink to violet brown	Protologue
Gigasporaceae	Scutellospora	intraundulata	No	Yes	Pale yellow to golden yellow	globose	ovoid	No			128	220	179	3	1.0	2.0	1.5	8.0	13.0	10.4	1.0	1.0	1.0	2	1	2		L1 of SW and L2 of GW2	L1 of SW grayish yellow, L2 of GW2 pastel pink to violet brown	Protologue
Gigasporaceae	Scutellospora	ovalis	No	Yes	Yellow ochraceous	ellipsoid		No			90	260	125	2	1.2	2.0	1.5	3.5	4.5	4.0				2	2	2		L1 and L2 of GW2	L1 of GW2 light purple, L2 of W2 deep beetroot purple	Protologue
Gigasporaceae	Scutellospora	pernambucana	No	Yes	Dark yellow to brown yellow to yellow brown	globose to subglobose	ovoid	No			110	145	127	3	1.0	2.1	1.5	7.0	12.0	8.5	0.5	1.1	0.8	2	2	3		L2 of GW2 dark red purple		Protologue
Gigasporaceae	Scutellospora	projecturata	No	Yes	Metallic gold to ochre to sienna	globose to subglobose	broadly ellipsoid or irregular	Yes	Hooked digitations, rounded bumps or collicles	L1 of SW	102	181	141	1	1.0	2.0	1.5							2	1	3		L2 and L3 of GW2	Purple	Protologue
Gigasporaceae	Scutellospora	rubra	No	Yes	Dark orange-brown to red-brown	globose to subglobose		No			140	220	180	3	1.2	1.8	1.5	3.5	12.0	7.8	< 1.0	< 1.0	< 1.0	2	2	2		L2 of SW and L2 of GW2	L2 of SW dark red-black and L2 of GW2 pale pinkish-purple to darker pinkish-purple	Protologue and INVAM
Gigasporaceae	Scutellospora	striata	No	Yes	Ochraceous yellow with a pinkish tint	globose to subglobose		Yes	Muri	L2 of SW	130	184	157	3	1.0	2.0	1.3	5.0	10.0	8.9	0.8	1.0	0.9	2	1	2		GW1 and L2 of GW2	GW1 pale pink, L2 of GW2 purple	Blaszkowski (2012)
Gigasporaceae	Scutellospora	tepuiensis	No	Yes	Sienna to fulvous	globose to subglobose		Yes	Pores annulated	L2 of SW	159	219	189	2	< 1.0	< 1.0	< 1.0	7.0	10.0	8.5				2	2	2		L1 and L2 of GW2	Red-purple	Protologue	L3 intepreted as part of GW1 instead of SW
Gigasporaceae	Scutellospora	tricalypta	No	Yes	Dark brown to black	globose or ellipsoid		No			303	387	345	Not informed	Not informed	Not informed	Not informed	Not informed	Not informed	Not informed				2	Not informed	Not informed		Not informed		Protologue	Protologue informs that spore is formed by exospore, mesospore and endospore without mentioning layers. It was interpreted as SW, GW1 and GW2, respectively
Gigasporaceae	Scutellospora	weresubiae	No	Yes	Hyaline, pale to deep pink	globose to subglobose	irregular	No			125	414	210	2	0.5	0.5	0.5	3.0	15.0	8.8				2	2	2		L2 of SW and L2 of GW2	L2 of SW and L2 of GW2 stains red	Protologue
Gigasporaceae	Scutellospora	trirubiginopa	No	Yes	Hyaline	globose to subglobose		Yes	Warts	L1 of SW	258	268	263	2	Not informed	Not informed	Not informed	5.5	5.5	5.5	1.0	1.0	1.0	1	2			L2 of SW and L1 and L2 of GW	L2 of SW red-brown. L1 and L2 of GW red-brown	Protologue	L1 of the Protologue interpreted as L2 (laminated) because of the presence of ornamentations

## Sheet: Acaulosporoid species
Family	Genus	Species	Formation of sporocarp	Singly spore	# of scars	Spore color	Spore shape	Spore shape (others)	Spore ornamentation	Type of ornamention	Layer(s) ornamented	Spore size MINIMUM (µm)	Spore size MAXIMUM (µm)	Spore size AVERAGE (µm)	#SW Layers	L1 MIN (µm)	L1 MAX (µm)	L1 AVG (µm)	L2 MIN (µm)	L2 MAX (µm)	L2 AVG (µm)	L3 MIN (µm)	L3 MAX (µm)	L3 AVG (µm)	L4 MIN (µm)	L4 MAX (µm)	L4 AVG (µm)	# of GW	# layers GW1	# layers GW2	# layers GW3	Layer(s) staining in Melzer	Melzer reaction		Source	Observations
Acaulosporaceae	Acaulospora	alpina	No	Yes	1	Dark yellow, orange to brown	globose to subglobose	ovoid to irregular	Yes	Pits	L2 of SW	53	97	75	3	0.5	1.0	0.75	2.0	3.0	2.5	0.5	1.3	0.9				2	2	3		L2 of GW2	pale pink		Protologue
Acaulosporaceae	Acaulospora	aspera	No	Yes	1	Brownish yellow to yellow brown	globose to subglobose		Yes	Depressions	L2 of SW	120	195	132	3	1.6	3.1	2.3	2.6	4.9	3.8	0.6	1.1	0.8				2	2	3		L2 of GW2	pinkish purple to dark purple		Protologue
Acaulosporaceae	Acaulospora	baetica	No	Yes	1	Creamy brown to light brown, with grayish tint	globose to subglobose		Yes	Pits	L2 of SW	65	96	80	3	1.1	2.1	1.5	2.7	4.8	3.8	0.5	0.9	0.7				2	2	3		L2 of GW2	pinkish purple to dark purple		Protologue
Acaulosporaceae	Acaulospora	bireticulata	No	Yes	1	Light brown	globose		Yes	Polygonal reticulum enclosing with round-tipped processes	L2 of SW	150	155	153	3	unknown	unknown	unknown	unknown	unknown	unknown	unknown	unknown	unknown				2	2	2		L2 of GW2	red brown		Protologue and INVAM
Acaulosporaceae	Acaulospora	brasiliensis	No	Yes	1	Hyaline to subhyaline	globose to subglobose	broadly ellipsoid to irregular	Yes	Convex pustules.	L1 of SW	62	95	79	2	0.4	0.7	0.6	2.2	3.2	2.7							2	2	3		No reaction			Protologue and Krüger et al. (2011)
Acaulosporaceae	Acaulospora	capsicula	No	Yes	1	Orange-red to capsicum red	globose to subglobose	irregular	No			170	330	298	3	0.8	2.5	1.5	2.2	5.6	4.2	1.2	4.6	2.4				2	2	2		L2 of GW2	deep magenta		Protologue and Blaszkowski (2012)
Acaulosporaceae	Acaulospora	cavernata	No	Yes	1	Yolk yellow to light brown	globose to subglobose		Yes	Pits	L2 of SW	110	170	140	3	0.8	1.5	1.3	5.1	6.6	5.7	1.2	3.4	2.0				2	2	2		L2 of GW2	beetroot purple		Protologue and Blaszkowski (2012)
Acaulosporaceae	Acaulospora	citrusnsis	No	Yes	1	Pale yellow	globose to subglobose	elliptic	No			70	100	85	3	0.5	1.2	1.0	3.1	4.9	4.0	1.0	1.5	1.2				2	2	2		L2 of GW2	deep purplish red to brownish red		Protologue
Acaulosporaceae	Acaulospora	colliculosa	No	Yes	2	Hyaline or subhyaline to pale yellow	globose to subglobose		Yes	Protrusions	L1 of SW	75	100	84	2	2.0	3.0	2.5	1.0	1.0	1.0							2	2	2		No reaction			Protologue
Acaulosporaceae	Acaulospora	colombiana	No	Yes	2	Pale yellow to light golden brown	globose to subglobose		No			100	140	121	3	0.5	0.8	0.7	2.4	4.4	3.3	0.5	0.6	0.55				2	2	2		L2 of GW2	red purple to dark red purple		INVAM
Acaulosporaceae	Acaulospora	colossica	No	Yes	1	Orange brown to reddish orange to dark red-brown	globose to subglobose		No			180	380	279	3	1.6	3.2	2.4	2.0	4.8	3.3	1.6	4.8	2.5				2	2	2		L2 of GW2	very pale pink		Protologue
Acaulosporaceae	Acaulospora	delicata	No	Yes	1	Subhyaline to pale yellow, with green tint	globose to subglobose	ovoid to obovoid	No			80	120	99	2	0.4	0.8	0.6	1.8	3.2	2.4							2	2	2		L2 of GW2	light pink to slightly darker pink		Protologue and INVAM
Acaulosporaceae	Acaulospora	denticulata	No	Yes	1	Yellow brown to dark brown	globose to subglobose		Yes	Circular to oblong projections with a center cavity (denticulate ornamentation)	L2 of SW	112	180	149	3	0.6	1.6	1.1	1.0	1.4	1.2	0.8	0.8	0.8				2	2	2		L2 of GW2	red purple to dark red purple		Blaszkowski (2012)
Acaulosporaceae	Acaulospora	dilatata	No	Yes	1	Deep yellow	globose to subglobose	ellipsoid	No			100	130	113	3	0.5	0.5	0.5	2.8	5.5	4.7	1.0	4.0	2.5				2	2	2		L2 of GW2	red purple to dark red purple		Protologue and INVAM
Acaulosporaceae	Acaulospora	elegans	No	Yes	1	Dark brown	globose to subglobose	ellipsoid or reniform	Yes	reticulum superimposed on spines	L2 of SW	140	330	235	2	unknown	unknown	unknown		12.0								2	2	2		L2 of GW2	red brown		Protologue and INVAM
Acaulosporaceae	Acaulospora	endographis	No	Yes	1	Yellow brown to orange brown	globose to subglobose	ovoid	Yes	Spines	L1 of GW1	74	128	101	3	0.5	1.5	1.0	2.2	5.4	3.8	< 0.5	< 0.5	< 0.5				2	2	3		L2 of GW2	dark red purple		Protologue and Type	Spore wall structure reinterpreted from type material. SW with 3 layers, GW1 bilayered and ornamented, GW2 bilayered
Acaulosporaceae	Acaulospora	entreriana	No	Yes	1	Brown	globose to subglobose	ovoid	No			280	300	290	3	0.9	0.9	0.9	1.2	4.6	2.7	0.7	2.7	1.0				2	2	2		No reaction			Protologue	Protologue indicates only 1 GW, but Fig 11 of the protologue shows clearly two germinal walls
Acaulosporaceae	Acaulospora	excavata	No	Yes	1	Pale ochraceous to ochre to orange	globose to subglobose		Yes	Pits	L2 of SW	100	200	150	2	unknown	unknown	unknown	8.0	11.0	9.5							2	2	3		L2 of GW2			Protologue and Pereira et al. (2015)	Protologue fails to inform about L1 of SW, information on number of layers of GW2 from Pereira et al. (2015)
Acaulosporaceae	Acaulospora	fanjing	No	Yes	1	Reddish-brown to orange-brown	globose to subglobose	ovoid to irregular	No			109	138	123	3	0.5	1.2	1.0	2.0	3.5	2.7	0.5	1.0	0.8				2	2	3		L2 of GW2	pale pink		Protologue
Acaulosporaceae	Acaulospora	flava	No	Yes	1	Bright yellow to yellow brown	globose to subglobose		No			95	160	108	3	0.8	1.2	1.0	2.6	4.9	3.8	0.6	1.1	0.9				2	2	3		L2 of GW2	pinkish purple to dark purple		Protologue
Acaulosporaceae	Acaulospora	flavopapillosa	No	Yes	1	Brownish yellow to yellow brown	globose to subglobose		Yes	Papillae	L1 of SW	125	160	142	3	1.0	1.3	1.2	3.0	5.0	4.0	0.8	1.2	1.0				2	2	3		L2 of GW2	pinkish purple to dark purple		Protologue
Acaulosporaceae	Acaulospora	foveata	No	Yes	1	Reddish-brown to brownish black	globose to ellipsoid		Yes	Pits	L2 of SW	240	360	289	3	2.0	2.4	2.2	9.0	18.0	14	3.0	5.0	4.0				2	2	2		L2 of GW2	pinkish red to reddish-purple		INVAM
Acaulosporaceae	Acaulospora	fragilissima	No	Yes	1	Creamy white to pale ochraceous	globose to subglobose	ovoid	No			60	83	67	2	1.0	1.5	1.2	1.9	3.0	2.8							2	2	2		L1 of GW2	light greenish yellow-ochre		Protologue
Acaulosporaceae	Acaulospora	gedanensis	No	Yes	1	Pale yellow to lemon yellow	globose to subglobose		No			55	75	65	3	0.8	1.6	1.3	2.2	4.3	3.6	0.8	1.0	0.9				2	1	2		No reaction			Niezgoda et al. (2024)
Acaulosporaceae	Acaulospora	guangxiensis	No	Yes	1	Pale yellow to pale yellowish brown to straw	globose to subglobose		Yes	Pits	L2 of SW	103	147	122	3	1.5	4.1	2.8	8.0	9.0	8.5	unknown	unknown	unknown				2	2	2		L2 of GW2	light purplish pink to purplish red		Protologue	Protologue indicates 3 layers forming GW2 with the presence of two beaded layer. Rx in Melzer clearly is in the L2 of GW2.
Acaulosporaceae	Acaulospora	herrerae	No	Yes	1	Yellowish brown	globose to subglobose	ellipsoid or ovoid	Yes	Pits	L2 of SW	50	112	78	3	1.0	1.0	1.0	2.1	3.5	2.8	0.5	1.1	0.8				2	2	3		L2 and L3 of GW2	purple to dark purple		Protologue
Acaulosporaceae	Acaulospora	ignota	No	Yes	1	Yellowish white to orange-yellow	globose to subglobose	ellipsoid or ovoid	Yes	Warts or flattened elevations	L2 of SW	65	80	72	2	1.0	1.5	1.2	3.5	6.5	4.5							2	2	2		L2 of GW2	pinkish white to deep red		Protologue
Acaulosporaceae	Acaulospora	intravesiculata	No	Yes	1	Pale yellow to yellow	globose to subglobose		No			160	210	200	3	1.2	2.0	1.6	1.2	2.5	1.9	1.0	1.0	1.0				2	2	2		L3 of SW and L2 of GW2	L3 of SW stains pale reddish purple and L2 of GW2 stains reddish purple		Protologue
Acaulosporaceae	Acaulospora	jejuensis	No	Yes	1	Green or turquoise, yellowish-green	globose to subglobose		Yes	Pits	L2 of SW	142	246	195	3	1.0	1.0	1.0	4.1	6.8	5.5	1.0	1.0	1.0				2	2	2		L2 of GW2	reddish brown or scarlet		Protologue	Protologue indicates that G1 rx in Melzer but it is clear in photos of the protoogue that L2 of GW2 stains in Melzer
Acaulosporaceae	Acaulospora	jiangxiensis	No	Yes	1	light yellow	globose to subglobose	oval	No			79	90	86	3	1.0	1.5	1.2	1.7	3.9	2.3	unknown	unknown	unknown				2	2	2		L2 of GW2	brick red		Protologue	Protologue indicates 3 layers forming GW2 with the presence of two beaded layer. Rx in Melzer clearly is in the L2 of GW2.
Acaulosporaceae	Acaulospora	kentinensis	No	Yes	2	Pale yellow to yellow brown	globose to subglobose	ellipsoidal or irregular	Yes	Pits	L2 of SW	85	210	148	3	0.5	1.2	0.8	2.9	4.4	3.4	0.5	0.9	0.7				2	2	3		L2 of GW2	red-purple to dark red-purple		Blaszkowski (2012)
Acaulosporaceae	Acaulospora	koreana	No	Yes	1	Light brown to dark brown	globose	ovoid to irregular	No			96	158	130	3	1.0	1.0	1.0	2.0	6.0	4.0	1.0	4.0	2.5				2	2	2		L2 of GW2	light pink		Protologue
Acaulosporaceae	Acaulospora	koskei	No	Yes	1	Reddish orange	globose to subglobose	irregular	No			120	240	187	3	1.3	2.2	1.7	1.3	2.6	1.9	1.2	1.6	1.4				2	1	2		L3 of SW and L2 of GW2	L3 of SW stains reddish orange and L2 of GW2 stains pastel pink		Protologue and INVAM
Acaulosporaceae	Acaulospora	lacunosa	No	Yes	1	Reddish yellow	globose to subglobose	ellipsoid	Yes	Pits	L2 of SW	80	130	120	2	0.5	0.8	0.65	2.4	4.4	3.3							2	2	2		L2 of GW2	red purple to dark red purple		Protologue and INVAM
Acaulosporaceae	Acaulospora	laevis	No	Yes	1	Salmon to orange brown	globose to subglobose	ellipsoid or reniform or irregular	No			140	240	198	3	1.2	2.0	1.6	1.6	2.8	1.9	1.2	1.6	1.4				2	2	2		L2 of GW2	very pale pink		INVAM	L2 of GW2 on rare ocasion stains very pale pink in Melzer
Acaulosporaceae	Acaulospora	longula	No	Yes	1	Subhyaline to pale yellow	globose to subglobose		No			55	100	83	2	0.5	3.0	1.7	2.0	3.0	2.5							2	2	2		L2 of GW2	light purple		Protologue	GW1 seems to be one layer but photos show two
Acaulosporaceae	Acaulospora	mellea	No	Yes	1	Honey-colored to yellow-brown	ellipsoidal or irregular		No			90	140	120	3	0.5	0.5	0.5	3.6	5.1	4.3	1.0	4.0	2.5				2	2	2		L2 of GW2	red purple to dark red purple		INVAM
Acaulosporaceae	Acaulospora	mendoncae	No	Yes	1	Pale yellow, pale brown to brown	globose to subglobose		Yes	Spines	L2 of SW	60	120	95	2	1.0	1.0	1.0	3.0	4.0	3.5							2	2	2		L2 of GW2	red purple		Protologue
Acaulosporaceae	Acaulospora	minuta	No	Yes	1	Dark orange to dark orange-brown	globose to subglobose	ellipsoid	Yes	Pits	L2 of SW	150	230	175	3	0.9	2.0	1.5	2.5	5.3	3.9	0.8	1.2	1.0				2	2	3		L2 of GW2	pale pink		Protologue
Acaulosporaceae	Acaulospora	morrowiae	No	Yes	1	Subhyaline to pale yellow brown	globose to subglobose	irregular or lacrimoid	No			60	100	76	3	0.5	1.0	0.75	2.0	2.4	2.2	0.8	1.0	0.9				2	2	2		L2 of GW2	red purple to dark red purple		INVAM
Acaulosporaceae	Acaulospora	nivalis	No	Yes	1	Bright yellow to dark yellow	globose to subglobose	ellipsoid or ovoid	Yes	Pits	L2 of SW	75	97	84	3	0.5	1.0	0.8	2.5	3.7	3.1	0.5	1.1	0.8				2	2	3		L2 of GW2	purple to dark purple		Protologue
Acaulosporaceae	Acaulospora	papillosa	No	Yes	1	Yellow white to light yellow to creamy	globose to subglobose		Yes	Papillae	L1 of SW	65	110	97	3	0.7	1.7	1.2	1.7	4.3	3.0	0.5	1.1	0.8				2	2	3		L2 of GW2	pinkish purple to dark purple		Protologue
Acaulosporaceae	Acaulospora	paulineae	No	Yes	1	Hyaline to pale yellow	globose to subglobose	ovoid	Yes	Pits	L2 of SW	60	95	72	3	0.5	0.8	0.65	1.5	2.5	2.0	0.5	0.5	0.5				2	2	2		L2 of GW2	pale red		Blaszkowski (2012)
Acaulosporaceae	Acaulospora	punctata	No	Yes	1	Yellow white to creamy	globose to subglobose	ellipsoid or ovoid	Yes	Pits	L2 of SW	105	129	117	3	0.8	1.2	1.0	2.0	4.3	3.2	0.6	1.3	1.0				2	2	3		L2 of GW2	purple to dark purple		Protologue
Acaulosporaceae	Acaulospora	pustulata	No	Yes	1	Yellow brown	globose to subglobose		Yes	Pustulate projections	L1 of SW	44	72	64	3	0.5	1.0	0.8	1.5	2.3	1.9	0.5	0.5	0.5				2	2	3		No reaction			Protologue
Acaulosporaceae	Acaulospora	reducta	No	Yes	1	Whitish yellow to dark yellow	globose to subglobose	ovoid	Yes	Pits	L2 of SW	135	205	170	3	1.5	2.6	2.1	6.0	14.5	10.3	0.7	1.2	1.0				2	2	3		L2 of GW2	dark red purple		Protologue
Acaulosporaceae	Acaulospora	rehmii	No	Yes	1	Light yellow to brown	globose to subglobose	irregular	Yes	Depressions creating a complex labyrinthian pattern	L2 of SW	100	160	141	3	0.8	1.2	1.0	4.5	12.0	10.0	0.5	0.8	0.7				2	2	2		L2 of GW2	light pink to pinkish red		INVAM and Blaszkowski (2012)
Acaulosporaceae	Acaulospora	rugosa	No	Yes	1	Subhyaline to pale yellow brown	globose to subglobose	irregular	No			60	100	74	3	0.5	1.2	0.85	2.0	3.2	2.4	1.0	1.0	1.0				2	2	2		L2 of GW2	red purple to dark red purple		INVAM
Acaulosporaceae	Acaulospora	saccata	No	Yes	1	White to pale ochraceous	globose to subglobose	ovoid	No			69	85	75	2	1.0	1.5	1.2	4.0	6.5	5.5							2	1	2		L2 of GW2	deep beetroot purple		Protologue	GW1 with one layer
Acaulosporaceae	Acaulospora	scrobiculata	No	Yes	1	Light olive to light brown	globose to subglobose	irregular	Yes	Pits	L2 of SW	80	160	120	3	0.8	1.2	1.0	4.5	7.0	6.1	0.5	0.5	0.5				2	2	2		L2 of GW2	light purplish pink to reddish-brown		Protologue and INVAM
Acaulosporaceae	Acaulospora	sieverdingii	No	Yes	1	Hyaline to subhyaline to white to rarely light yellow	globose to subglobose	ovoid to irregular	Yes	Pits	L2 of SW	60	80	70	3	0.4	0.8	0.6	1.5	2.1	1.8	0.4	0.7	0.6				2	2	3		L2 of GW2	purple to dark purple		Protologue
Acaulosporaceae	Acaulospora	soloidea	No	Yes	1	Pale brown to brown	globose to subglobose		Yes	Fibrillose, hairy outgrowths forming a pile	L2 of SW	50	90	75	3	0.4	0.6	0.5	1.2	1.6	1.4	0.3	0.4	0.35				2	2	1 ?		No reaction			Protologue	Species not well described
Acaulosporaceae	Acaulospora	spinosa	No	Yes	1	Yellowish brown to dark reddish brown	globose to subglobose	ellipsoid or reniform	Yes	Spines	L2 of SW	140	220	171	3	1.2	1.6	1.4	6.0	8.5	7.2	0.6	1.2	0.9				2	2	2		L2 of GW2	pink to purplish-pink		INVAM
Acaulosporaceae	Acaulospora	spinosissima	No	Yes	1	Bright yellow to brownish-yellow	globose to subglobose	ellipsoid to oblong	Yes	Spines	L2 of SW	116	187	151	3	0.5	0.8	0.65	1.0	2.7	1.8	0.5	0.5	0.5				2	2	3		L2 of GW2	dark pink to purple		Protologue	Ornamentation considered in the protologue as a separate layer, but ornamentation is on L2 of SW
Acaulosporaceae	Acaulospora	spinulifera	No	Yes	1	Yellow brown to brown	globose to subglobose		Yes	Spines	L2 of SW	73	107	91	3	1.5	2.6	2.0	1.0	2.8	1.9	0.5	0.9	0.7				2	2	3		L2 of GW2	pinkish purple to dark purple		Protologue
Acaulosporaceae	Acaulospora	splendida	No	Yes	1	Hyaline	globose to subglobose	ovoid or oblong or ellipsoid or rectangular or triangular	No			190	250	220	2	0.3	0.7	0.5	1.0	2.0	1.5							1	3	1		L3 of GW1	reddish brown		Protologue and Blaszkowski (2012)
Acaulosporaceae	Acaulospora	sporocarpia	Yes	No	1	Dark brown or black	ellipsoid or fusiform or globose or subglobose		No		Unknown	140	240	180	2	unknown	unknown	unknown	2.5	5.0	3.8							1	1			not informed			Protologue	SW considered with two layers, Laminated in the protologue with rough surface that might be remnants of L1. Inner wall can be separated in 2 or more layers, but considered having only 1 layer according to the protologue
Acaulosporaceae	Acaulospora	taiwania	Yes	No	1	Light yellow to orange yellow	globose to subglobose		Yes	Raised ridges forming a reticulum	L2 of SW	75	80	77	2	unknown	unknown	unknown	4.0	6.0	5.0							1	1			No reaction			Protologue	SW considered with two layers due to universal pattern of spore ontogeny for the genus. Germinal wall reported to be < 0.5 µm and considered having only 1 layer according to the protologue
Acaulosporaceae	Acaulospora	thomii	Yes	Yes	1	Dark brown to black	globose to subglobose		No			150	240	185	3	2.5	6.5	4.4	2.5	4.0	3.3	1.3	1.8	1.5				2	2	2		L2 of GW2	beetroot purple		Blaszkowski web page
Acaulosporaceae	Acaulospora	tortuosa	No	Yes	1	Orange brown	globose to subglobose		Yes	Hyphae-like structures	L1 of SW	61	94	82	3	1.2	2.3	1.7	2.0	3.2	2.6	0.5	0.8	0.7				2	2	3		No reaction			Protologue
Acaulosporaceae	Acaulospora	tsugae	No	Yes	2	Pale yellow to yellow brown	subglobose to ellipsoid		No			64	99	81	3	0.8	1.5	1.7	3.3	5.4	4.3	0.4	0.6	0.5				2	2	3		L2 of GW2	faint purple to purple		Protologue
Acaulosporaceae	Acaulospora	tuberculata	No	Yes	1	Dark honey brown to reddish black	globose to subglobose		Yes	Tubercules	L2 of SW	120	280	202	3	0.9	3.8	2.4	8.5	11.8	9.2	0.5	4.0	2.3				2	2	2		L2 of GW2	pinkish red to red-brown		INVAM
Acaulosporaceae	Acaulospora	verna	No	Yes	1	Pale yellow to cream	globose to subglobose	ovoid	Yes	Pits	L2 of SW	60	95	75	2	0.5	0.8	0.65	2.5	3.7	3.1							2	2	2		L2 of GW2			Blaszkowski (2012)
Acaulosporaceae	Acaulospora	viridis	No	Yes	1	Greenish yellow brown to greenish brown to rarely brown	globose to subglobose		No			140	205	172	3	1.5	2.6	2.0	4.9	8.5	6.7	0.5	1.0	0.75				2	2	3		L1 of GW1 and L2 of GW2	L1 of GW1 light purple to purple, L2 of GW2 pinkish		Protologue
Acaulosporaceae	Acaulospora	walkeri	No	Yes	1	Pale brown or yellow-brown to brown	globose to subglobose	reniform	No			140	200	170	2	0.5	1.0	0.75	1.0	2.0	1.5							1	2			L1 and L2 of GW1			Protologue
Acaulosporaceae	Kuklospora	spinosa	No	Yes	2	Hyaline, subhyaline to yellowish-white	globose to subglobose		Yes	Spines	L2 of SW	100	250	175	3	1.0	1.5	1.25	3.0	5.0	4.0	0.5	1.0	0.75				2	2	2		L2 of GW2	pink to reddihs purple		Protologue
Ambisporaceae	Ambispora	gerdemannii	No	Yes	1	Cream to dark orange-brown	globose to subglobose		No			160	260	213	3	6.0	15.0	10.5	2.5	4.0	3.2	1.8	2.5	2.0				1	3			L1 of SW			INVAM
Ambisporaceae	Ambispora	granatensis	No	Yes	1	Hyaline to white to white-yellow	globose to subglobose	oval	Yes	Papillae	L1 of SW	92	145	118	3	not informed	not informed	not informed	0.8	1.5	1.15	< 0.6	< 0.6	< 0.6				1	3			L2 of SW and L1 of GW			Protologue	Protologue indicates two GW, but photos are not clear and interpreted herein as 1 GW
Ambisporaceae	Ambispora	leptoticha	No	Yes	1	Cream to dark orange-brown	globose to subglobose		Yes	Convex and concave protuberances	L2 and L3 of SW	160	240	205	3	5.6	10.2	7.9	3.8	5.6	4.7	2.9	4.6	3.8				1	1			L1 of SW			INVAM
Ambisporaceae	Ambispora	nicolsonii	No	Yes	1	Hyaline to pale-yellow brown	globose to subglobose	pyriform	No			99	218	158	3	0.5	1.0	0.75	3.0	10.0	6.5	0.5	1.5	1.0				1	1			Not informed			Protologue
Ambisporaceae	Ambispora	reticulata	No	Yes	1	Yellow brown to brown	globose	oval to fig-like	Yes	Reticulum	L2 of SW	87	150	118	3	0.5	1.0	0.75	3.0	8.0	5.5	0.5	1.5	1.0				1	1			L2 and L3 of SW	L2 of SW pinkish, L3 of SW pinkish purple to purple, L1 of GW yellow in old spores		Protologue	Protologue indicates two GW, but photos are not clear and interpreted herein as 1 GW. Ornamentation interpreted as being in the L2 of SW
Archaeosporaceae	Antiquispora	disseminans	No	Yes	1	Hyaline to white to greyish white	globose to subglobose	ellipsoid to ovoid	No			55	67	60	2	0.3	0.5	0.4	0.8	1.0	0.9							1	2			None			Protologue
Archaeosporaceae	Archaeospora	ecuadoriana	No	Yes	1	Hyaline	globose to subglobose	ellipsoid, broadly ellipsoid, ovoid, obovoid, cardioid, reniform, sub-reniform, irregular	No			43	99	60	2	1.0	1.0	1.0	3.0	3.0	3.0							1	1			not informed			Protologue
Archaeosporaceae	Archaeospora	europaea	No	Yes	1	Hyaline to subhyaline	globose to subglobose	oblong, ovoid, irregular	No			48	87	67	2	0.7	1.2	1.1	0.9	2.2	1.5							1	2			L2 of SW and L1 of GW1	yellow to pinkish yellow		Protologue	Both SW and GW described with 2 or 3 layers, but they are not clearly shown in the Fig. Therefore, SW and GW considered to have 2 layers
Archaeosporaceae	Archaeospora	myriocarpa	Yes	Yes	1	Hyaline	globose to subglobose	cylindrical, ovoid, pyriform, irregular	No			22	90	32	2	0.75	2.0	1.4	0.3	1.5	0.9							1	1			L1 and L2 of SW			Protologue	Third layer of SW interpreted as part of a GW considering the pattern of other Archaeospora species
Archaeosporaceae	Archaeospora	schenckii	No	Yes	2	Hyaline	globose to subglobose	ellipsoid to ovoid	No			50	80	64	2	0.5	0.5	0.5	0.5	1.0	0.75							1	1			not informed			Protologue and INVAM
Archaeosporaceae	Archaeospora	spainiae	No	Yes	1	White to yellowish white	globose to subglobose		No			52	80	66	2	0.5	3.2	1.8	0.9	1.5	1.2							1	3			L2 and L3 of SW			Protologue	Protologue indicates two GW, but photos are not clear and interpreted herein as 1 GW
Archaeosporaceae	Archaeospora	trappei	No	Yes	1	Hyaline	globose to subglobose	irregular	No			40	80	58	2	< 1.0	< 1.0	< 1.0	< 1.0	< 1.0	< 1.0							1	1			not informed			INVAM	L3 of SW at INVAM considered to be a lyer of the GW since a germination orb was found in this species by Spain (2003)
Archaeosporaceae	Archaeospora	undulata	No	Yes	1	Hyaline to subhyaline	globose to subglobose	oblong, ovoid, irregular	Yes	Pits	L2 of SW	55	85	70	2	0.5	0.5	0.5	1.0	1.5	1.25							1	1			L2 of SW and L1 of GW			Protologue
Diversisporaceae	Diversispora	bareae	No	Yes	1	Yellow brown to brown	globose to subglobose	ovoid or irregular	No			150	200	175	4	0.5	1.0	0.75	2.0	6.5	3.8	2.5	6.0	4.0	0.5	1.5	1.0	1	3			No reaction			Protologue
Diversisporaceae	Diversispora	nevadensis	No	Yes	2	Yellow brown to brown	globose to subglobose		Yes	Thorn-like projections	L1 and L2 of SW	90	115	102	3	0.6	1.8	1.2	3.5	9.0	6.2	1.0	1.0	1.0				1	3			L1, L2 and L3 of SW	L1 stains pinkish, L2 and L3 stain reddish-brown to purple brown		Protologue
Entrophosporaceae	Entrophospora	infrequens	No	Yes	2	Light orange-brown to dark orange-brown	globose to subglobose		Yes	Projections	L2 of SW	100	160	125	3	2.0	5.0	3.5	3.5	5.0	4.4	1.0	1.4	1.2				1	1			L1 of SW	pink to dark pinkish red		INVAM
Polonosporaceae	Polonospora	polonica	No	Yes	1	Hyaline to whitish	globose to subglobose		No			80	115	94	2	1.5	1.5	1.5	3.3	4.7	5.5							2	1	2		L2 of SW	reddish white		Blaszkowski et al. (2021)
Sacculosporaceae	Sacculospora	baltica	No	Yes	2	Pale orange to orange	globose to subglobose	ovoid	Yes	Warts	L2 of SW	110	220	177	4	1.5	2.5	2.0	1.1	1.7	1.3	1.5	2.7	2.1	0.5	0.8	0.65	1	3			Mantle			Blaszkowski (2012)
Sacculosporaceae	Sacculospora	felinovii	No	Yes	2	Pale yellow to greyish orange	globose to subglobose	ovoid	Yes	Warts	L2 of SW	100	230	171	3	1.3	1.8	1.5	0.8	1.5	1.1	1.5	4.0	2.6				1	3			No reaction			Protologue

## Sheet: Glomoid species
Family	Genus	Species	Presence of GW	Formation of sporocarp	Singly spore	Type of sporocarp	# spores per sporocarp	Sporocarp minimum size (µm)	Sporocarp maximum size (µm)	Spore color	Spore shape	Spore shape (others)	Spore ornamentation	Type of ornamention	Layer(s) ornamented	Spore size MINIMUM (µm)	Spore size MAXIMUM (µm)	Spore size AVERAGE (µm)	#SW Layers	L1 MIN (µm)	L1 MAX (µm)	L1 AVG (µm)	L2 MIN (µm)	L2 MAX (µm)	L2 AVG (µm)	L3 MIN (µm)	L3 MAX (µm)	L3 AVG (µm)	L4 MIN (µm)	L4 MAX (µm)	L4 AVG (µm)	L5 MIN (µm)	L5 MAX (µm)	L5 AVG (µm)	L6 MIN (µm)	L6 MAX (µm)	L6 AVG (µm)	Layer(s) staining in Melzer	Melzer reaction	Source	Observation
Ambisporaceae	Ambispora	spp.	No	No	Yes					White to pale yellow brown	globose to subglobose	irregular	No			60	260	160	2	2.4	4.0	3.2	4.0	8.0	6.0													L1 of SW	pale pink to orange red	INVAM and Bills and Morton (2015)	Phenotypes of glomoid spores are indistinguishable among species of Ambispora. Data here are for G. leptotichum from INVAM
Diversisporaceae	Corymbiglomus	corymbiformis	No	Yes	Yes	loose clusters	2 to 13	180	490	Pastel yellow to orange	globose to subglobose	ovoid to pyriform	No			50	220	142	3	0.7	1.7	1.1	3.9	10.0	7.0	0.5	1.2	0.9										No reaction		Protologue
Diversisporaceae	Desertispora	omaniana	No	No	Yes					Hyaline to brownish yellow	globose to subglobose	ovoid	No			85	170	136	3	1.0	2.8	1.9	1.5	3.8	2.4	4.8	22.0	8.9										L2 and L3 of SW	L2 pale yellow, L3 pinkish to dull red	Protologue
Diversisporaceae	Diversispora	aestuarii	No	No	Yes					Pale yellow to yellowish brown	globose to subglobose	ovoid	No			77	135	109	4	1.2	7.0	3.4	0.8	2.6	1.8	3.5	9.0	5.8	0.8	1.1	0.95							No reaction		Protologue
Diversisporaceae	Diversispora	alba	No	No	Yes					White	globose to subglobose	oblong to irregular	No			63	125	86	4	0.6	1.2	0.9	0.6	1.2	0.9	2.6	4.9	4.1	0.5	1.2	0.8							No reaction		Protologue
Diversisporaceae	Diversispora	arenaria	No	No	Yes					Orange to raw umber	globose to subglobose	ovoid	No			55	120	97	3	0.5	1.5	0.9	0.7	1.5	1.1	2.0	8.8	6.1										No reaction		Protologue
Diversisporaceae	Diversispora	aurantia	No	No	Yes					Deep orange	globose to subglobose	ovoid	No			70	120	98	3	0.7	1.5	1.0	1.7	8.8	5.8	0.5	1.3	0.7										No reaction		Protologue
Diversisporaceae	Diversispora	celata	No	Yes	Yes	loose clusters				Ivory to pinkish cream	globose to subglobose	ellipsoid, ovoid, irregular	No			48	192	120	3	<1.0	<1.0	<1.0	2.0	5.0	3.5	1.0	1.0	1.0										Not informed		Protologue
Diversisporaceae	Diversispora	cerifera	No	No	Yes					Creamy white to pale ochraceous	globose		No			70	120	100	3	1.2	3.6	2.5	3.8	7.5	5.2	1.3	3.2	2.5										No reaction		Protologue
Diversisporaceae	Diversispora	clara	No	No	Yes					Brilliant to Creamy White	globose to subglobose		No			80	110	95	3	0.8	1.5	1.2	2.8	5.4	4.1	0.7	1.5	1.2										L1 and L2 of SW	light to dark yellow	Protologue
Diversisporaceae	Diversispora	conica	No	No	Yes					Pale yellow to brownish orange	globose to subglobose	ovoid	Yes	cones and circles	L4 of SW	55	114	81	4	0.6	1.3	0.9	0.8	1.8	1.2	4.6	11.2	6.7	0.8	1.6	1.0							No reaction		Protologue
Diversisporaceae	Diversispora	densissima	No	No	Yes					Pale orange to light brown	globose to subglobose	sligtly ovoid	No			53	108	80	3	1.0	1.8	1.2	4.8	11.5	8.3	0.8	1.2	1.0										No reaction		Protologue
Diversisporaceae	Diversispora	eburnea	No	No	Yes					Pale ivory	tear-drop to irregular	globose	No			40	140	83	2	<1.0	1.2	1.1	1.2	3.8	2.3													No reaction		Protologue
Diversisporaceae	Diversispora	epigaea	No	Yes	Yes	compact		2000	15000	Light yellowish brown to light brown	globose to subglobose	broadly ellipsoid	No			60	160	129	2	0.5	1.0	0.7	4.0	9.0	6.5													L2 of SW		Protologue and INVAM
Diversisporaceae	Diversispora	gibbosa	No	Yes	Yes	loose clusters	2 to 8	190	310	Hyaline to light yellow	globose to subglobose	ovoid to pyriform	No			70	140	104	5	0.5	1.5	1.1	0.7	3.9	1.6	2.5	5.4	4.4	0.5	0.5	0.5	0.5	0.5	0.5				No reaction		Protologue
Diversisporaceae	Diversispora	insculpta	No	No	Yes					Yellowish white to golden yellow	globose to subglobose	ovoid	Yes	Pits	L2 of SW (inner surface)	50	85	71	2	0.9	2.7	1.1	3.2	6.1	4.4													No reaction		Protologue
Diversisporaceae	Diversispora	jakucsiae	No	No	Yes					Reddish yellow to brownish red	globose to subglobose	ovoid	No			85	145	110	3	0.8	1.3	1.0	4.2	14.5	9.2	0.6	1.3	1.0										No reaction		Protologue
Diversisporaceae	Diversispora	marina	No	No	Yes					Pale yellow	globose to subglobose	ovoid	No			50	82	66	4	1.0	1.4	1.2	0.8	1.6	1.1	2.8	7.4	4.0	0.8	1.2	1.0							No reaction		Protologue
Diversisporaceae	Diversispora	peloponnesiaca	No	No	Yes					Orange to reddish brown	ovoid	globose to subglobose	No			113	163	139	3	1.3	2.3	1.8	6.3	11.3	8.4	1.0	1.3	1.1										No reaction		Protologue
Diversisporaceae	Diversispora	peridiata	No	Yes	Yes	loose clusters	3 to 21			Yellowish white to maize yellow	globose to subglobose	ovoid	No			35	100	74	2	0.8	2.3	1.5	3.3	7.5	5.1													No reaction		Protologue
Diversisporaceae	Diversispora	przelewicensis	No	No	Yes					Yellow	globose to subglobose	ovoid	No			120	160	137	2	2.2	2.5	2.3	7.5	10.0	9.5													L1 and L2 of SW		Protologue
Diversisporaceae	Diversispora	pustulata	No	No	Yes					Pale yellow to yellow brown or orange brown	globose to irregular		Yes	Pustules	L1 of SW	43	140	86	3	1.0	5.0	3.0	3.0	10.0	6.5	<1.0	<1.0	<1.0										Not reported		Protologue
Diversisporaceae	Diversispora	sabulosa	No	No	Yes					Deep yellow to orange yellow	globose to subglobose	ovoid	No			17	67	51	2	1.2	3.6	2.5	3.8	7.5	5.2													No reaction		Protologue
Diversisporaceae	Diversispora	slowinskiensis	No	No	Yes					Pale yellow to greyish yellow	globose to subglobose	ovoid	Yes	Pustules	L1 of SW	75	190	138	3	1.0	5.3	2.3	0.8	4.0	2.3	2.3	10.0	5.1										No reaction		Protologue
Diversisporaceae	Diversispora	sporocarpica	No	Yes	No	compact epigeous		4000	6000	Yellow to light brown	ovoid	globose to subglobose	No			120	148	136	4	0.8	2.3	1.4	1.0	2.0	1.5	5.0	9.8	7.6	0.4	0.7	0.5							No reaction		Protologue
Diversisporaceae	Diversispora	spurca	No	No	Yes					Subhyaline to pale yellow	globose to subglobose	irregular	No			60	120	85	2	0.4	1.2	0.7	1.4	4.2	2.8													No reaction		INVAM
Diversisporaceae	Diversispora	succinacia	No	No	Yes					Yellow-orange	globose to subglobose		No			60	110	80	3	1.0	1.4	1.2	1.3	1.8	1.4	2.8	3.2	3.0										No reaction		Protologue
Diversisporaceae	Diversispora	tenera	No	Yes	No	compact epigeous		10000	45000	Yellow, pale orange to brown	globose	pyriform	No			44	130	87	2	1.0	1.0	1.0	7.0	7.0	7.0													Not reported		Tandy (1975)
Diversisporaceae	Diversispora	trimurales	No	No	Yes					Pale yellow to pale brownish yellow	subglobose to irregular		No			60	200	120	3	0.8	3.5	2.5	1.0	3.0	2.0	1.0	15.0	8.0										No reaction		Protologue
Diversisporaceae	Diversispora	valentina	No	Yes	Yes	loose clusters	2 to >100	93	565	Orange to dark brown	globose to subglobose		No			23	77	50	4	0.7	2.5	1.6	1.4	4.0	2.7	3.1	7.4	5.2	0.7	1.6	0.6							No reaction		Protologue
Diversisporaceae	Diversispora	varaderana	No	No	Yes					Yellow to dark yellow	globose to subglobose	ovoid	No			60	90	75	2	1.0	1.5	1.3	3.3	7.5	6.2													No reaction		Protologue
Diversisporaceae	Diversispora	versiformis	No	Yes	No					Dull yellow to yellow to orange brown	globose to subglobose	ellipsoid to irregular	No			120	180	150	2	1.0	5.0	3.0	5.5	7.0	6.3													Not reported		Berch and Fortin (1983)
Diversisporaceae	Diversispora	vistulana	No	No	Yes					Pale yellow to dark yellow	globose to subglobose	ovoid	No			93	110	102	2	0.8	1.8	1.2	2.6	4.4	3.3													No reaction		Protologue
Diversisporaceae	Paracorymbiglomus	globiferum	No	No	Yes					Orange to red brown	globose to subglobose		No			150	270	210	3	0.5	2.0	1.3	6.0	30.0	18.0	2.0	4.0	3.0										No reaction		INVAM
Diversisporaceae	Paracorymbiglomus	pacificum	No	No	Yes					Bright yellow to dark yellow	globose to subglobose	ellipsoid to irregular	No			85	135	112	3	0.6	1.2	0.8	1.8	4.5	3.5	2.4	4.7	3.5										L3 of SW	light yellow to brigth dark yellow	Protologue and Blaszkowski et al (2025)	Protologue indicates SW with 3 layers and GW with three layers. Blaszkowski et al. (2025) interpreted as a SW formed by three layers and accepted herein. Thickness of layers forming the GW in the Protologue added up to have thickness of L3 of the SW.
Diversisporaceae	Redeckera	avelingiae	No	Yes	No	compact epigeous		1000	2200	Pale yellowish brown	globose to subglobose		No			64	80	72	3	0.6	0.8	0.7	1.6	2.4	2.0	<0.5	<0.5	<0.5										Not reported		Protologue
Diversisporaceae	Redeckera	canadensis	No	Yes	No	loose clusters				Pale yellowish	ovoid to ellipsoid		No			54	80	67	1	4.0	4.0	4.0																Not reported		Protologue
Diversisporaceae	Redeckera	fragilis	No	Yes	No					Pale yellow	globose to subglobose		No			49	73	64	2	0.5	0.7	0.6	2.0	2.5	2.25													Not reported		Protologue
Diversisporaceae	Redeckera	fulva	No	Yes	No	compact			15000	Pale yellowish	oblong, elliptical to oval, subpiriform		No			55	125	90	1	2.0	4.0	3.0																Not reported		Protologue
Diversisporaceae	Redeckera	megalocarpa	No	Yes	No	compact epigeous		20000	38000	Pale tan to ochre	obovate to pyriform		No			38	115	76	1	1.7	4.0	2.8																Not reported		Protologue
Diversisporaceae	Redeckera	pulvinata	No	Yes	No					Pale tan to ochre	globose to subglobose		No			60	85	67	1	3.0	5.0	4.0																Not reported		Redecker et al. (2007)
Diversisporaceae	Sieverdingia	tortuosa	No	Yes	Yes	loose clusters	2 to 6	280	620	Pale yellow to light yellow	globose to subglobose		No			140	240	180	1	1.2	2.6	2.2																No reaction		Protologue
Dominikiaceae	Delicatispora	indica	No	Yes	No	loose clusters	3 to >100	57	1000	Hyaline	globose to subglobose	ovoid, prolate to irregular	No			17	52	32	2	0.6	1.4	1.0	1.2	4.0	1.8													L1	pinkish to pink	Protologue
Dominikiaceae	Dominikia	achra	No	Yes	No	loose to compact cluster		70	480	Hyaline	globose to subglobose	ovoid, prolate, irregular	No			25	55	43	3	0.7	1.2	1.0	1.5	3.9	2.5	0.5	1.0	0.7										L1 and L3	L1 purplish red to greyish Magenta, L3 reddish white to deep red	Protologue
Dominikiaceae	Dominikia	aurea	No	Yes	No	compact		450	1600	Yellowish brown to golden brown	subglobose to ovoid	globose	No			30	65	50	2	1.5	1.5	1.5	1.5	4.0	3.0													L1	light purple to purple	Protologue
Dominikiaceae	Dominikia	bernensis	No	Yes	Yes	loose to compact cluster		130	1000	Bright yellow to golden yellow	globose to subglobose	oblong to irregular	No			19	52	33	2	0.8	1.5	1.2	1.8	2.5	2.2													L1	pinkish to purple	Protologue
Dominikiaceae	Dominikia	bonfantae	No	Yes	No	loose to compact cluster				Hyaline	globose to subglobose		No			12	35	28	2	0.6	2.0	0.9	0.8	2.2	1.4													L1	orange white to pale red	Protologue
Dominikiaceae	Dominikia	difficilevidera	No	Yes	Yes	loose clusters	2 to 5			Hyaline	globose to subglobose	ovoid	No			31	45	36	3	1.1	2.8	1.8	0.8	1.6	1.2	0.6	1.0	0.7										No reaction		Protologue
Dominikiaceae	Dominikia	disticha	No	Yes	No	loose to compact cluster	79			Hyaline	globose to subglobose	ovoid, prolate	No			28	57	40	3	0.8	2.0	1.0	1.3	2.8	2.2	0.7	1.0	0.9										L1	reddish white	Protologue
Dominikiaceae	Dominikia	duoreactiva	No	Yes	No	loose to compact cluster	20 to > 100			Light yellow to orange yellow	globose to subglobose	ovoid	No			30	70	52	3	1.0	1.8	1.3	1.6	3.4	2.2	0.6	1.0	0.8										L1 and L3	L1 pale red to dull red, L3 pale red to brownish red	Protologue
Dominikiaceae	Dominikia	gansuensis	No	Yes	No	compact cluster		99	434	Pale yellow to yellow brown	globose to subglobose	ovoid	No			20	86	47	3	0.4	1.4	0.8	0.5	0.5	0.5	0.3	1.2	0.7										L1	royal purple to pinkish purple	Protologue
Dominikiaceae	Dominikia	glomerocarpica	No	Yes	No	compact epigeous		3300	3400	Hyaline to light yellow	globose to subglobose	ovoid	No			30	46	39	3	0.8	1.5	1.2	1.8	10.5	8.2	1.0	1.0	1.0										L2	pastel red to brownish violet	Protologue
Dominikiaceae	Dominikia	iranica	No	Yes	No	loose to compact cluster				Hyaline to pastel yellow	globose to subglobose	ovoid, prolate, irregular	No			13	56	40	3	0.4	1.5	1.0	0.8	1.5	1.2	1.2	2.6	2.0										L1	pastel red to brownish red	Protologue
Dominikiaceae	Dominikia	lithuanica	No	Yes	No	loose to compact cluster				Hyaline to light yellow	globose to subglobose	ovoid, prolate, irregular	No			22	52	39	3	0.8	1.5	1.3	1.0	1.8	1.3	1.6	3.6	2.4										L1 and L3	orange-white to greyish red	Protologue
Dominikiaceae	Dominikia	minuta	No	Yes	Yes	loose clusters				Hyaline	globose to subglobose	ovoid	No			18	65	39	2	0.2	0.7	0.6	0.5	1.2	0.8													No reaction		Protologue
Dominikiaceae	Dominikia	paraminuta	No	Yes	No	loose to compact cluster	5 to 25			Hyaline	globose to subglobose	ovoid to oblong	No			23	39	31	3	0.8	2.0	1.3	1.0	2.0	1.4	0.6	0.8	0.7										No reaction		Protologue
Dominikiaceae	Macrodominikia	compressa	No	Yes	No	loose clusters	10 to 50	150	500	Golden yellow to yellow brown	globose to subglobose	ovoid to irregular	No			50	103	81	2	0.9	1.4	1.2	2.2	3.3	2.8													No reaction		Protologue
Dominikiaceae	Microdominikia	litorea	No	Yes	No	loose to compact cluster	3 to 22			Hyaline	globose to subglobose		No			11	35	25	2	0.8	1.2	1.0	0.8	1.2	1.0													L2	pale red to pastel red	Protologue
Dominikiaceae	Nanoglomus	plukenetia	No	Yes	Yes	loose clusters	90	600	900	Hyaline	globose to subglobose	ovoid to oblong	No			20	45	30	2	0.7	1.1	0.9	1.1	3.0	2.1													L2	pinkish yellow to purplish pink	Protologue
Dominikiaceae	Orientoglomus	emiratia	No	Yes	No	loose to compact cluster	3 to 15			Orange to brownish orange	globose to subglobose	ovoid	No			40	87	63	3	0.8	2.3	1.3	2.3	5.0	3.1	2.8	9.8	6.1										L3	brownish red to reddish brown	Protologue
Entrophosporaceae	Entrophospora	argentinensis	No	No	Yes					Yellowish white to dark yellow	globose to subglobose	ovoid	No			45	115	95	3	0.8	1.5	1.1	1.0	7.5	3.8	0.8	1.3	1.0										No reaction		Protologue
Entrophosporaceae	Entrophospora	candida	No	No	Yes					White to pale yellow	globose to subglobose		No			87	157	125	2	1.7	4.3	3.0	3.7	9.4	6.1													L1	pale pink	Protologue
Entrophosporaceae	Entrophospora	claroidea	No	No	Yes					Cream to light yellow	globose to subglobose		No			80	160	115	3	0.6	2.0	1.3	2.8	6.2	3.8	<0.5	<0.5	<0.5										L1	pink to darker pink	INVAM
Entrophosporaceae	Entrophospora	drummondi	No	No	Yes					Pastel yellow to maize yellow	globose to subglobose	ovoid	No			58	85	71	3	0.5	1.0	0.7	1.5	5.5	3.5	0.5	1.2	0.9										L3	reddish white to greyish rose	Protologue
Entrophosporaceae	Entrophospora	etunicata	No	No	Yes					Orange to red brown	globose to subglobose		No			60	160	130	2	0.6	2.8	1.7	4.4	6.4	5.2													L1	pink to reddish purple	INVAM
Entrophosporaceae	Entrophospora	furrazolae	No	No	Yes					Hyaline to yellowish white	globose to subglobose	ovoid	No			60	87	72	4	0.6	1.0	0.8	0.8	1.6	1.0	2.4	10.2	6.4	0.6	1.0	0.8							L1 and L4	L1 reddish white to grayish rose, L4 reddish white to pastel pink	Protologue
Entrophosporaceae	Entrophospora	glacialis	No	No	Yes					Yellowish white to yellowish brown	globose to subglobose	ovoid	No			40	129	91	5	0.8	2.0	1.3	1.0	2.6	1.8	2.0	9.0	4.1	2.4	5.0	3.6	1.0	1.2	1.1				No reaction		Protologue
Entrophosporaceae	Entrophospora	hanlinii	No	No	Yes					Pale yellow to olive yellow	globose to subglobose	ovoid	No			45	90	71	2	0.8	2.5	1.5	3.3	11.8	7.3													L1	pinkish white to orange red	Protologue
Entrophosporaceae	Entrophospora	lamellosa	No	No	Yes					Cream to pale yellow	globose to irregular		No			80	140	104	3	4.0	14.0	9.0	6.0	12.0	9.0	<1.0	<1.0	<1.0										L3	faint pink	INVAM
Entrophosporaceae	Entrophospora	lutea	No	No	Yes					Pale yellow to dark yellow	globose to subglobose		No			60	180	110	4	1.3	5.0	3.1	1.3	6.5	2.5	2.5	10.0	5.5	<0.5	<0.5	<0.5							L1	pinkish red	INVAM
Entrophosporaceae	Entrophospora	walkeri	No	No	Yes					White to pale yellow	globose to subglobose	ovoid	No			55	95	81	3	0.5	1.5	1.0	3.5	9.5	5.5	0.5	1.5	1.0										L1	reddish white to greyish rose	Protologue
Glomeraceae	Complexispora	mediterranea	No	Yes	Yes	loose to compact cluster	> 100			Pale yellow to olive	globose to subglobose	ovoid	No			62	121	93	4	1.3	4.5	2.4	0.8	2.0	1.2	3.6	12.8	8.8	0.8	1.5	1.0							L1	reddish white to brownish violet	Protologue
Glomeraceae	Complexispora	multistratosa	No	No	Yes					Pastel yellow	globose to subglobose	ovoid	No			130	230	173	6	0.8	1.3	1.05	1.0	1.5	1.25	0.8	2.0	1.3	8.5	19.0	12.4	1.0	1.5	1.1	0.8	1.0	0.9	L1	pale red to ruby red	Protologue
Glomeraceae	Glomus	atlanticum	No	Yes	No	loose clusters	2 to 18			Greyish orange to yellowish brown	globose to subglobose	ovoid	No			36	139	79	3	0.8	2.3	1.8	1.0	2.5	1.8	3.3	9.0	5.4										L1	pinkish white to greyish Magenta	Protologue
Glomeraceae	Glomus	bareae	No	Yes	No	loose clusters	100			Pastel yellow to pale yellow	globose to subglobose	ovoid	No			38	82	61	3	1.0	1.5	1.3	1.8	4.0	2.7	0.6	1.0	0.8										L1	grey red to reddish brown	Protologue
Glomeraceae	Glomus	chinense	No	Yes	Yes	loose clusters				Pale orange yellow to dark brown	globose to subglobose	ovoid	No			47	93	64	3	1.7	2.5	2.0	1.1	3.8	2.4	0.6	1.6	0.9										L1 and L2	L1 pinkish purple, L2 yellow brown	Protologue
Glomeraceae	Glomus	ibericum	No	Yes	No	loose clusters	2 to 30	123	375	Bright yellow spores	globose to subglobose	ovoid to pyriform	No			58	120	89	2	0.7	2.6	1.7	2.5	12.4	7.50													L2	red	Protologue
Glomeraceae	Glomus	macrocarpum	No	Yes	No	loose clusters	2 to 15			Yellow	globose to subglobose	irregular	No			70	140	115	2	1.0	2.0	1.5	6.0	12.0	9.0													Not reported		Berch and Fortin (1983)
Glomeraceae	Glomus	mongioiense	No	Yes	No	loose clusters	5 to 20			Yellowish white to greyish yellow	globose to subglobose	ovoid	No			45	110	86	3	0.8	1.1	1.0	0.5	1.5	1.0	1.0	2.0	1.5										L1	reddish white to brownish violet	Protologue
Glomeraceae	Glomus	rugosae	No	Yes	Yes	loose clusters	2 to 21			Pale yellow to greyish yellow	globose to subglobose	ovoid	No			25	100	62	4	0.6	0.8	0.7	0.5	1.3	0.8	0.8	3.0	1.5	0.5	0.8	0.6							L1		Protologue
Glomeraceae	Glomus	tetrastratosum	No	Yes	Yes	loose clusters	2 to 58			Pastel yellow to brownish yellow	globose to subglobose	ovoid	No			55	240	136	4	1.0	5.5	2.6	0.8	2.3	1.6	5.5	13.3	9.4	0.8	1.0	0.9							L1		Protologue
Glomeraceae	Sclerocarpum	amazonicum	No	Yes	No	epigeous and subhypogeous		950	2000	Hyaline	globose to subglobose	ovoid	No			35	58	48	2	0.8	1.5	1.3	4.8	9.0	6.5													No reaction		Protologue
Kamienskiaceae	Epigeocarpum	crypticum	No	Yes	No	compact epigeous		1650	1690	Hyaline to light yellow	globose to subglobose	ovoid	No			34	46	40	3	0.8	2.0	1.5	2.0	8.0	12.5	1.0	1.0	1.0										L2	reddish white to brownish violet	Protologue
Kamienskiaceae	Epigeocarpum	japonicum	No	Yes	No	compact epigeous		5500	5000	Pale grey to pale yellow	globose to subglobose	ovoid	No			30	44	38	3	0.8	1.3	1.0	5.2	8.0	6.5	1.0	1.0	1.0										L2 and L3	pastel red to brownish red	Protologue
Kamienskiaceae	Kamienskia	bistrata	No	Yes	No	loose to compact cluster		120	800	Hyaline	globose to subglobose		No			20	50	39	2	1.0	2.0	1.6	0.7	1.5	1.0													L2	yellowish white to butter yellow	Protologue
Kamienskiaceae	Microkamienskia	divaricata	No	Yes	No	loose to compact cluster		60	330	Hyaline	globose to subglobose		No			10	29	22	2	0.6	1.2	1.0	0.8	1.2	1.0													L2	pinkish white to pastel red	Protologue
Kamienskiaceae	Microkamienskia	perpusilla	No	Yes	No	loose to compact cluster		80	320	Hyaline	globose to subglobose		No			10	30	24	2	1.0	1.7	1.4	1.0	1.7	1.4													L2	reddish white to grayish red	Protologue
Kamienskiaceae	Microkamienskia	peruviana	No	Yes	No	loose clusters		60	300	Hyaline	globose to subglobose	ovoid, oblong, irregular	No			13	36	30	2	0.5	1.1	0.8	0.7	1.5	1.1													L2	pale purple to reddish purple	Protologue
Pacisporaceae	Pacispora	chimonobambusae	Yes	No	Yes					Subhyaline to hyaline	globose to subglobose	ovoid, triangular or irregular	Yes	warts and clavate projections	L1 of SW	110	180	145	2	3.5	4.5	4.0	1.5	2.0	1.75													L1 and L2 of SW, L2 of GW	red	Protologue
Pacisporaceae	Pacispora	coralloidea	Yes	No	Yes					Subhyaline to light yellow to cream	globose to subglobose	broadly ellipsoid	No			110	165	136	3	< 1.0	< 1.0	< 1.0	3.8	9.0	6.2	< 0.5	< 0.5	< 0.5										L1, L2 and L3 SW and L2 of GW	L1, L2, L3 of SW light yellow, L2 of GW deep purple	Protologue
Pacisporaceae	Pacispora	dominikii	Yes	No	yes					Dull white to shiny white	globose to subglobose		Yes	fine tubes	L1 of SW	75	175	125	3	0.5	1.5	0.9	1.5	3.5	2.5	< 0.5	< 0.5	< 0.5										L1, L2, L3 of SW, L2 of GW	L1, L2, L3 of SW light yellow, L2 of GW deep purple	Oehl and Sieverding (2004)
Pacisporaceae	Pacispora	franciscana	Yes	No	Yes					Hyaline to shine bright white	globose to subglobose	broadly ellipsoid	No			106	191	145	3	0.5	0.9	0.7	2.5	7.5	6.5	< 0.5	< 0.5	< 0.5										L2 of GW	purple to deep purple	Protologue
Pacisporaceae	Pacispora	patagonica	Yes	No	Yes					Hyaline to light yellow	globose to subglobose		Yes	warts	L1 of SW	98	187	136	2	3.5	4.5	4.0	3.5	4.5	4.0													L2 of GW	red	Protologue	Protologue indicates SW formed by three layers and L3 stains in Melzer in the Protologue, which differs from other species in the genus. Interpreted as SW with two layers and GW with two layers
Pacisporaceae	Pacispora	robiginia	Yes	No	Yes					Rusty brown to dark reddish brown	globose to subglobose	broadly ellipsoid, oblong	No			100	161	140	3	2.5	5.0	3.5	4.0	6.5	5.2	< 0.5	< 0.5	< 0.5										L2 of GW	deep purple	Protologue
Pacisporaceae	Pacispora	scintillans	Yes	No	Yes					Subhyaline to white	globose to subglobose	broadly ellipsoid	No			180	230	205	3	< 0.5	< 0.5	< 0.5	1.0	3.0	2.0	0.5	1.0	0.75										L2 of GW	purple	Protologue
Paraglomeraceae	Innospora	majewski	No	No	Yes					Hyaline	globose to subglobose	ovoid	No			35	78	63	3	0.5	1.0	0.7	2.5	4.4	3.5	0.5	0.5	0.5										No reaction		Protologue
Paraglomeraceae	Paraglomus	albidum	No	No	Yes					White to off-white	globose to subglobose	ovoid to irregular	No			85	198	131	2	0.5	2.0	1.25	0.5	2.0	1.25													L1 and L2 of SW	dull orange to yellow	Protologue	Description only indicates that spores become dull orange to yellow in Melzer, not specifying any layers reacting in this reagent.
Paraglomeraceae	Paraglomus	bolivianum	Yes	No	Yes					Yellow brown to brown	globose to subglobose	ellipsoid to irregular	No			70	95	82	3	1.3	3.0	2.3	2.5	4.5	3.5	0.5	0.5	0.5										No reaction		Protologue
Paraglomeraceae	Paraglomus	brasilianum	No	No	Yes					Subhyaline to cream	globose to subglobose	irregular	Yes	Ridges forming a reticulate or labyrinthian pattern	L2 of SW	60	140	85	3	0.6	1.4	1.0	0.6	1.3	0.9	0.2	2.5	1.8										L2 of SW	dark yellow	INVAM
Paraglomeraceae	Paraglomus	laccatum	No	No	Yes					Hyaline	globose to subglobose	ovoid	No			50	130	87	2	0.5	0.8	0.75	5.9	7.9	7.2													No reaction		Blaszkowski (2012)
Paraglomeraceae	Paraglomus	lacteum	No	No	Yes					Opaque to milky white	globose to subglobose		No			150	220	185	1	3.0	5.0	4.0																Not informed		Protologue and INVAM
Paraglomeraceae	Paraglomus	occultum	No	No	Yes					Hyaline to pale cream	globose to subglobose	irregular	No			60	100	71	3	0.5	1.4	0.9	< 0.5	1.2	0.85	< 0.5	1.2	0.85										L2 and L3 of SW	light yellow	INVAM
Paraglomeraceae	Paraglomus	pernambucanum	Yes	No	Yes					White to yellowish white	globose to subglobose	ovoid	No			64	85	75	3	0.5	0.9	0.7	2.0	2.6	2.3	0.4	0.7	0.55										L2 of SW	yellow	Protologue
Paraglomeraceae	Paraglomus	turpe	Yes	No	Yes					Hyaline	globose to subglobose		No			29	49	39	3	0.5	1.0	0.75	0.7	1.3	1.0	0.6	1.2	0.9										L2 and L3 of SW, L1 of GW	L2 and L3 SW slightly yellow, L1 GW yellow to pinkish yellow	Protologue
Pervetustaceae	Pervetustus	simplex	No	No	Yes					Hyaline	globose to subglobose	ovoid	No			17	67	51	2	1.0	2.3	1.5	3.8	7.3	5.1													No reaction		Protologue
Sclerocystaceae	Halonatospora	pansihalos	No	Yes	Yes	loose clusters	> 100	2000	15000	Pale yellow to reddish brown	globose to subglobose		Yes	Warts	L2 of SW	100	200	138	3	0.5	15.0	5.0	2.0	38.0	8.5	0.8	2.2	2.0										L1 and L2	L1 purplish pink to deep violet, L2 light brown to reddish brown	Protologue
Sclerocystaceae	Oehlia	diaphana	No	No	Yes					Hyaline to white	globose to subglobose	irregular	No			60	120	93	3	0.5	0.5	0.5	3.2	6.4	4.9	< 0.5	1.6	1.0										L1	light pink	INVAM
Sclerocystaceae	Parvocarpum	badium	No	Yes	No	compact cluster		180	280	Reddish brown to dark reddish brown	globose to subglobose	ovoid, irregular, maize grain shaped	No			33	120	63	3	1.5	1.5	1.5	4.0	13.0	6.0	0.5	2.0	1.2										No reaction		Protologue
Sclerocystaceae	Rhizoglomus	cacao	No	Yes	Yes	loose to compact cluster	5 to 30			Yellow white to whitish yellow or creamy yellow	globose to subglobose	oblong to irregular	No			63	101	84	3	0.7	1.2	0.9	6.1	13.2	9.7	0.6	1.1	0.85										L1,L2 and L3	L1 greyish to pinkish, L2 and L3 dark purple to almost black	Protologue
Sclerocystaceae	Rhizoglomus	venetianum	No	Yes	Yes	loose clusters	10 to 150	2000	2500	Golden yellow brown to yellow brown	globose to subglobose	oblong to irregular	No			72	145	108	4	0.6	1.3	1.0	0.8	1.4	1.1	2.0	3.5	2.7	0.6	1.4	1.0							L1, L2, L3	L1 and L2 pinkish to pinkish purple, L3 purple	Protologue
Sclerocystaceae	Rhizophagus	arabicus	No	Yes	Yes	loose clusters	2 to 49	360	1000	Pale yellow to grayish yellow	globose to subglobose	ovoid to irregular	No			33	105	65	2	0.6	2.5	1.6	1.8	5.5	2.6													L1 and L2	L1 pinkish white to dark red, L2 pale orange to pale red	Protologue
Sclerocystaceae	Rhizophagus	clarus	No	No	Yes					Hyaline to subhyaline to yellow to dark yellow	globose to subglobose	ellipsoid, oblong, irregular	No			100	260	180	3	1.0	4.7	2.9	9.0	14.5	11.3	1.2	3.5	2.3										L1	pinkish-red to light purple	INVAM
Sclerocystaceae	Rhizophagus	custos	No	Yes	Yes	loose clusters	2 to 5			Pale yellow to brownish yellow	globose to subglobose		No			110	172	148	4	0.8	2.5	1.7	1.6	2.8	2.2	1.5	2.0	1.7	2.6	3.8	3.2							L1 and L3	reddish	Protologue
Sclerocystaceae	Rhizophagus	dalpeae	No	Yes	No	loose clusters	3 to >50			Orange to light brown	globose to subglobose	ovoid	No			86	121	100	3	1.0	2.5	1.4	4.8	10.0	6.4	0.8	1.8	1.0										L2	brownish red to brownish violet	Protologue
Sclerocystaceae	Rhizophagus	dunensis	No	No	Yes					Hyaline	globose to subglobose	ovoid	No			39	125	99	3	1.0	5.0	1.8	4.0	8.8	6.0	0.5	2.0	1.3										L1 and L3	L1 pinkish white to dark red, L3 pale yellow	Protologue
Sclerocystaceae	Rhizophagus	fasciculatus	No	Yes	Yes	loose to compact cluster			1000	Pale yellow to pale yellow brown	globose to subglobose	sublenticular, irregular	No			50	149	75	3	0.2	1.8	1.0	2.0	14.3	7.50	0.1	0.9	0.5										L2	red brown	Walker and Koske (1987)
Sclerocystaceae	Rhizophagus	intraradices	No	No	Yes					White to pale cream to yellow brown with a greenish tint	globose to subglobose	ellipsoid to irregular	No			40	140	93	3	0.6	3.2	1.9	1.5	4.9	3.2	3.2	12.0	7.2										L1	pinkish red to pale purple	INVAM
Sclerocystaceae	Rhizophagus	invermaium	No	Yes	No	loose clusters			1000	Light brown to brown	globose		No			50	75	62	2	1.0	1.5	1.3	3.0	6.0	4.5													Not reported		Protologue
Sclerocystaceae	Rhizophagus	irregularis	No	Yes	Yes	loose clusters	2 to 6	60	240	Hyaline to pale yellow	ovoid to oblong or irregular	globose to subglobose	No			70	100	83	3	0.5	1.5	0.8	0.6	5.0	1.8	1.5	4.4	2.4										L3	pale orange to deep red	Protologue
Sclerocystaceae	Rhizophagus	maiae	No	Yes	No	compact epigeous		6500	12400	Pastel yellow to light brown	globose to subglobose	ovoid	No			63	82	72	4	0.8	2.0	1.3	1.0	2.0	1.4	4.8	22.3	13.7	1.0	1.3	1.2							L3 and L4	L3 light brown to violet brown, L4 pastel pink to grayish rose	Protologue
Sclerocystaceae	Rhizophagus	melanus	No	No	Yes					Dark chestnut brown to black brown	globose to subglobose		No			137	285	195	3	0.8	1.2	1.0	2.8	5.1	4.0	7.2	12.0	9.6										No reaction		Protologue
Sclerocystaceae	Rhizophagus	natalensis	No	Yes	Yes	loose clusters	2 to 14	160	1200	Pastel yellow to light yellow	globose to subglobose	ovoid	No			75	133	101	4	1.0	5.3	2.4	0.8	1.5	1.1	6.3	14.0	8.7	0.8	2.0	1.3							L1 and L3	L1 reddish white to greyish red, L3 brownish violet to violet brown	Protologue
Sclerocystaceae	Rhizophagus	proliferus	No	Yes	Yes	loose clusters				Hyaline	globose to subglobose		No			22	76	53	4	1.0	1.5	1.3	1.6	2.0	1.8	0.5	1.0	0.8	0.6	1.0	0.8							No reaction		Protologue
Sclerocystaceae	Rhizophagus	silesianus	No	Yes	Yes	loose clusters				Pale yellow to grayish yellow	globose to subglobose	ovoid	No			65	138	111	4	1.0	1.8	1.2	1.5	2.5	1.9	1.3	2.0	1.6	2.5	4.3	3.1							L1, L2, L3, L4	L1 pale yellow, L2 pale red to pastel red, L3 grayish red to brownish red, L4 light orange to reddish brown	Protologue
Sclerocystaceae	Rhizophagus	vesiculiferus	No	Yes	Yes	loose clusters	4 to 18			Pastel yellow to light yellow	globose	ovoid	No			69	108	90	3	1.8	4.5	3.1	1.0	2.3	1.3	10.5	13.0	12.0										L1,L2 and L3	L1 yellowish white to pale yellow, L2 yellowish red to reddish white, L3 dar ruby	Blaszkowski et al. (2018)
Sclerocystaceae	Sclerocystis	clavispora	No	Yes	No	compact		320	780	Brown to dark brown	clavate to subglobose		No			80	185	140	1	1.5	5.0	3.2																No reaction		Almeida and Schenck 1989
Sclerocystaceae	Sclerocystis	coremioides	No	Yes	No	compact		260	650	Yellow brown to brown	obovoid, ellipsoid, oblong ellipsoid to clavate		No			35	102	62	1	2.0	2.5	2.25																No reaction		Almeida and Schenck 1989
Sclerocystaceae	Sclerocystis	liquidambaris	No	Yes	No	compact		300	680	Brown to reddish brown	cylindroclavate to obovoid		No			27	133	80	1	2.0	5.0	3.5																No reaction		Almeida and Schenck 1989
Sclerocystaceae	Sclerocystis	rubiformis	No	Yes	No	compact		80	675	Yellow brown to dark brown	obovoid, ellipsoid		No			27	125	76	2	0.5	3.0	1.75	3.0	7.6	6.8													No reaction		Almeida and Schenck 1989
Sclerocystaceae	Sclerocystis	sinuosa	No	Yes	No	compact		220	650	Yellow brown to brown	obovoid, elliptical, fusiform-elliptical to clavate		No			30	150	90	1	1.3	4.9	3.1																No reaction		Almeida and Schenck 1989
Sclerocystaceae	Sclerocystis	taiwanensis	No	Yes	No	compact		180	300	Yellow to yellow brown	clavate, cylindroclavate, triangular to irregular		No			18	105	61	2	1	1	1	1.5	5.0	3.2													No reaction		Almeida and Schenck 1989
Sclerocystaceae	Silvaspora	neocaledonica	No	No	Yes					Dark chestnut to coffee brown	globose to subglobose	oblong to irregular	No			61	83	75	3	1.5	2.5	2.0	5.4	6.5	6.0	0.8	1.2	1.0										No reaction		Protologue
Septoglomeraceae	Funneliformis	caesaris	No	No	Yes					Yellow brown to brown	globose	subglobose	No			156	240	212	5	1.0	1.0	1.0	1.0	3.0	2.0	1.0	4.5	2.7	3.0	6.0	4.5	0.5	1.0	0.7				L2	pink to reddish purple	Protologue
Septoglomeraceae	Funneliformis	caledonium	No	No	Yes					Pale orange yellow to orange brown	globose to subglobose	irregular	No			180	320	260	4	2.0	3.5	2.7	1.5	3.5	2.5	0.8	1.6	1.2	4.0	6.4	5.2							L1		INVAM
Septoglomeraceae	Funneliformis	coronatum	No	Yes	Yes	loose clusters		450	663	Yellow orange to red brown	globose		No			173	336	256	2	2.3	4.6	3.5	2.3	6.9	4.7													L1	pinkish-red	INVAM
Septoglomeraceae	Funneliformis	dimorphicum M1	No	No	Yes					Yellow to reddish brown	globose to subglobose		No			90	300	190	3	2.0	8.0	5.0	2.0	8.0	5.0	1.0	1.0	1.0										No reaction		Protologue
Septoglomeraceae	Funneliformis	dimorphicum M2	No	Yes	No	loose clusters	15			Yellow to reddish brown	globose to subglobose		No			50	130	90	2	2.0	5.0	3.5	1.0	1.0	1.0													No reaction		Protologue
Septoglomeraceae	Funneliformis	fragilistratum	No	No	Yes					Yellow to brigth yellow to orange	globose	broadly ellipsoid or irregular	No			108	191	146	4	0.5	4.5	2.5	1.4	3.0	2.2	1.0	1.0	1.0	1.0	5.1	3.0							L4		Protologue
Septoglomeraceae	Funneliformis	geosporus	No	No	Yes					Yellow brown to dark orange brown			No			120	240	176	3	< 1.0	<1.0	<1.0	6.0	14.0	10.0	1.0	2.5	1.7										No reaction		Protologue
Septoglomeraceae	Funneliformis	halonatus	No	Yes	No	loose clusters	3 to 7			Light brown to brown	globose to subglobose		Yes	Spines	L2 of SW	200	280	240	2	8.0	20.0	12.0	10.0	15.0	12.5													Not reported		Protologue
Septoglomeraceae	Funneliformis	huaxica	No	No	Yes					Pale yellow	globose to subglobose	ellipsoid to irregular	No			104	246	170	3	0.5	2.5	1.5	0.4	1.5	1.0	0.6	0.6	0.6										No reaction		Protologue
Septoglomeraceae	Funneliformis	kerguelensis	No	Yes	Yes	loose clusters	3 to 5			Yellow	globose to subglobose		Yes	Warts	L3 of SW (inner surface)	153	216	186	3	0.6	1.8	1.2	4.3	6.8	5.60	1.6	2.2	1.9										No reaction		Protologue
Septoglomeraceae	Funneliformis	monosporus	No	Yes	No	compact ?	1 to 3	160	460	Dull brown	globose to subglobose	ellipsoid	Yes	Spines	L2 of SW	140	330	235	2	unknown	unknown	unknown	4.0	10.0	7.0													Not reported		Protologue
Septoglomeraceae	Funneliformis	mosseae	No	Yes	Yes	compact cluster	2 to 10			Straw to dark orange brown			No			100	260	195	3	1.4	2.5	2.1	0.8	1.6	1.2	3.2	6.4	4.7										L1	pinkish-red	INVAM
Septoglomeraceae	Funneliformis	multiforus	No	No	Yes					Deep yellow to brown	globose to subglobose	ovoid	Yes	Pits	L3 of SW	170	230	215	3	0.5	1.7	1.1	0.5	2.9	1.3	5.6	9.6	7.4										L1	reddish	Protologue
Septoglomeraceae	Funneliformis	pilosus	No	Yes	No	compact ?		213	509	Orange to dark brown	globose to subglobose		No			111	311	211	2	1.1	11.5	6.3	6.1	13.2	9.7													No reaction		Protologue
Septoglomeraceae	Funneliformis	verruculosum	No	No	Yes					Bright yellowish-orange to dark brownish orange	globose to subglobose	ovoid	Yes	Warts	L2 of SW	140	240	171	2	1.0	2.0	1.5	5.0	14.0	9.5													No reaction		Protologue
Septoglomeraceae	Funneliglomus	sanmartinensis	No	No	Yes					Orange brown to dark orange brown	globose		Yes	Pits	L3 of SW	90	151	120	3	1.2	1.8	1.5	1.5	2.8	2.2	3.8	8.5	6.15										No reaction		Protologue
Septoglomeraceae	Septoglomus	africanum	No	Yes	Yes	loose clusters				Pale yellow to brownish yellow	globose to subglobose	ovoid to irregular	No			60	125	87	2	1.5	8.6	3.1	1.0	2.7	1.7													None		Protologue
Septoglomeraceae	Septoglomus	altomontanum	No	No	Yes					Dark reddish brown to reddish black	ovoid to ellipsoid	globose to subglobose	No			125	208	173	2	2.5	3.0	2.8	4.0	8.0	6.0													No reaction		Protologue
Septoglomeraceae	Septoglomus	constrictum	No	No	Yes					Red brown to almost black	globose to subglobose		No			150	330	240	2	2.0	4.0	3.0	5.0	9.0	7.5													No reaction		Protologue and INVAM
Septoglomeraceae	Blaszkowskia	deserticola	No	No	Yes					Orange brown to dark red brown	globose to subglobose		No			60	140	100	2	2.0	4.0	3.0	4.0	6.0	5.0													L2	dark red brown	INVAM
Septoglomeraceae	Septoglomus	furcatum	No	No	Yes					Reddish brown to dark brown	globose to subglobose	ovoid	No			106	167	138	3	1.3	2.5	1.6	1.3	3.3	1.9	5.3	11.3	7.6										No reaction		Protologue
Septoglomeraceae	Septoglomus	fuscum	No	Yes	Yes	loose clusters	2 to 7	89	248	Brownish orange to dark brown	globose to subglobose	ovoid	No			20	90	47	2	1.0	2.5	1.6	2.0	7.0	3.8													No reaction		Protologue
Septoglomeraceae	Septoglomus	jasnowskae	No	Yes	Yes	loose clusters	2 to 28	470	1250	Pale yellow to brownish yellow	globose to subglobose	ovoid	No			39	98	59	2	0.8	2.0	1.2	1.3	5.0	2.4													L1	purplish pink to deep Magenta	Protologue
Septoglomeraceae	Septoglomus	mediterraneum	No	Yes	Yes	loose clusters				Light red to black with reddish highlights	globose to subglobose	ovoid	No			98	185	142	3	0.8	6.6	3.7	7.4	22.3	14.9	0.7	2.4	1.5										No reaction		Protologue
Septoglomeraceae	Septoglomus	mexicanum	No	No	Yes					Reddish orange to reddish brown	globose		No			154	228	202	4	1.7	4.3	3.2	3.1	6.1	4.5	4.1	5.7	5.1	0.9	1.4	1.2							No reaction		Protologue
Septoglomeraceae	Septoglomus	nakheelum	No	Yes	Yes	loose clusters	2 to 4	58	269	Pale orange to brown	globose to subglobose	ovoid to irregular	No			25	70	52	2	0.8	2.0	1.4	1.0	3.5	1.7													No reaction		Protologue
Septoglomeraceae	Septoglomus	nigrum	No	Yes	Yes	loose clusters				Dark brownish black	globose to subglobose		No			95	175	135	3	0.8	1.8	1.3	1.1	2.1	1.6	3.8	7.1	5.5										L1	pinkish to purple	Protologue
Septoglomeraceae	Melanoglomus	titan	No	No	Yes					Dark red brown	globose to subglobose	oblong to irregular	No			243	400	320	3	0.5	1.4	0.9	2.5	5.1	3.8	12.8	19.2	16.0										No reaction		Protologue
Septoglomeraceae	Septoglomus	turnauae	No	No	Yes					Brownish orange to dark brown	globose to subglobose	ovoid	No			110	165	133	4	1.0	5.0	3.1	2.0	8.8	5.1	3.8	9.0	5.6	0.8	1.4	1.1							No reaction		Protologue
Septoglomeraceae	Septoglomus	xanthium	No	No	Yes					Light yellow to yellow ochre	globose to subglobose	ovoid	No			23	70	50	3	0.5	0.5	0.5	0.2	1.2	0.8	0.7	2.2	1.6										No reaction		Protologue
Septoglomeraceae	Microviscospora	peruviscosa	No	Yes	Yes	loose clusters	50	350	350	Hyaline	globose	ovoid to oblong	No			30	65	50	2	0.7	1.0	0.85	1.1	2.3	1.6													L2	whitish yellow to yellowish	Protologue
Septoglomeraceae	Viscospora	viscosa	No	Yes	No	loose clusters				Hyaline to white	globose to subglobose		No			44	97	59	2	1.0	1.0	1.0	1.0	3.0	2.0													No reaction		Protologue and INVAM

## Sheet: References
References
Almeida RT, Schenck NC (1990) A revision of the genus Sclerocystis (Glomaceae, Glomales). Mycologia 82:703-714.
Berch SM, Fortin JA (1983) Lectotypification of Glomus macrocarpum and proposal of new combinations: Glomus australe, Glomus versiforme, and Glomus tenebrosum (Endogonaceae). Can J Bot 61:2608-2617
Bills RJ, Morton JB (2015) A combination of morphology and 28S rRNA gene sequences provide grouping and ranking criteria to merge eight into three Ambispora species (Ambisporaceae, Glomeromycota). Mycorrhiza 25;485-498.
Blaszkowski J (2012). Glomeromycota. W Szafer Institut of Botany, Polish Academy of Science
Blaszkowski J, Kozlowska A, Niezogda P, Goto BT, Dalpé Y (2018) A new genus, Oehlia with Oehlia diaphana comb. nov. and na emended description of Rhizoglomus vesiculiferum comb. nov. in the Glomeromycotina. Nova Hedwigia 107:501-518.
Blaszkowski J, Niezgoda P, Meller E, Milczarski P, Zubek S, Malicka M, Uszok S, Casieri L, Goto BT, Magurno F (2021). New taxa in Glomeromycota: Polonosporaceae fam. nov., Polonospora gen. nov., and P. polonica comb. nov. Mycological Progress 20:941-951.
Blaszkowski J, Goto BT, Zubek S, Milczarski P, Malinowski R, Niezgoda P, Blaszkowski T (2025) Paracorymbiglomus gen. nov., Diversispora conica sp. nov., and new combinations in Diversisporaceae (Glomeromycota). MycoKeys 117:171-190.
De Souza FA, Declerck S, Smit E, Kowalchuk GA (2005) Morphological, ontogenetic and molecular characterization of Scutellospora reticulata (Glomeromycota). Mycological Research 109:697-706.
Koske RE, Walker C (1986). Species of Scutellospora (Endogonaceae) with smooth-walled spores from maritime sand dunes: two new species and a redescription of the spores of Scutellospora pellucida and Scutellospora calospora. Mycotaxon 27:219-235.
Krüger C, Walker C, Schüssler A (2014). Scutellospora savannicola: redescription, epitypification, DNA barcoding and transfer to Dentiscutata. Mycological Progress 13, 1005
Krüger M, Walker C, Schüssler A (2011). Acaulospora brasiliensis comb. nov. and Acaulospora alpina (Glomeromycota) from upland Scotland: morphology, molecular phylogeny and DNA-based detection in roots. Mycorrhiza 21:577-587
Niezgoda P, Blaszkowski J, Blaszkowski T, Stanislawczyk A, Zubek S, Miclzarski P, Malinowski R, Meller E, Malicka M, Goto BT, Uszok S, Casieri L, Magurno F (2024) Three new species of arbuscular mycorrhizal fungi (Glomeromycota) and Acaulospora gedanensis revised. Front. Microbiol. 15:1320014
Oehl F, Sieverding E (2004) Pacispora, a new vesicular-arbuscular mycorrhizal fungal genus in the Glomeromycetes. Journal of Applied Botany 78:72-82.
Pereira C, Goto BT, Silva DK, Bezerra A, Ferreira CA, Souza FA, Silva GA, Maia L, Oehl F (2015) Acaulospora reducta sp. nov. and A. excavata - two glomeromycotan fungi with pitted spores from Brazil. Mycotaxon 130:983-995.
Redecker D, Raab P, Oehl F, Camacho FJ, Courtecuisse R (2007) A novel clade of sporocarps-forming species of glomeromycotan fungi in the Diversisporales lineage. Mycological Progress 6:35-44.
Tandy PA (1975) Sporocarpic species of Endogonaceae in Australia. Aust. J. Bot 23:849-866
Walker C, Koske RE (1987) Taxonomic concepts in the Endogonaceae: IV. Glomus fasciculatum redescribed. Mycotaxon 30:253-262.
Walker C, Hall IR (1991) Lectotypification of Scutellospora auriglobosa (Glomales). Mycological Research 95:398-400
Walker C, Schussler A, Vincent B, Cranenbrouck S, Declerck S (2021) Anchoring the species Rhizophagus intraradices (formerly Glomus intraradices). Fungal Systematics and Evolution 8: 179-201
